# Supplementary material for: Profiling Novel Alternative Splicing within Multiple Tissues Provides Useful Insights into Porcine Genome Annotation
Source: Genes (Basel). 2020 Nov 26;11(12):1405. doi: 10.3390/genes11121405 (PMC7760890; doi:10.3390/genes11121405)
Supplement: Supplementary file 1 [file genes-11-01405-s001.zip]

Archive with 3 entries (2 files):
- genes-1018581-suppl/
- genes-1018581-suppl/supplementary figures.pdf
- genes-1018581-suppl/supplementary tables.xlsx
