# Supplementary material for: Profiling Novel Alternative Splicing within Multiple Tissues Provides Useful Insights into Porcine Genome Annotation
Source: Genes (Basel). 2020 Nov 26;11(12):1405. doi: 10.3390/genes11121405 (PMC7760890; doi:10.3390/genes11121405)
Supplement: Supplementary file 1 [file genes-11-01405-s001.zip › genes-1018581-suppl/supplementary tables.xlsx]

## Sheet: Table S1
Alignment information of 34 pig tissues
Tissue	Total sequenced number of reads	Total filtered number of reads	Overall alignment rate
Retina_A	85583036	78851360	0.8183
Pancreas_A	99175166	78313806	0.9047
Gut_A	97112874	86088384	0.8355
Gut_I	100689622	90269636	0.7962
Brain_A	98610300	86282512	0.8304
Brain_I	102626392	90104686	0.8086
Gall_bladder_A	84565388	71402048	0.8552
Lung_A	98179996	88893306	0.8362
Liver_A	112800062	100225016	0.8429
Liver_I	105133432	93755516	0.8402
Testis_A	97783624	89340880	0.8356
Testis_I	97149476	86555172	0.8266
salivary_gland_A	90523618	81607682	0.8129
Longissimus_dorsi_A	99602080	88230322	0.8284
Spinal_cord_A	102039136	89324864	0.8471
thyroid_A	89077962	80461820	0.8089
lymph_A	103080848	91474718	0.8318
Urinary_bladder_A	92812212	83362112	0.8137
spleen_A	115036090	101065526	0.7934
Prostate_A	88684502	80424350	0.8141
Kidney_A	106436246	94905128	0.8391
Adrenal_gland_A	87671872	77388810	0.823
Oesophagus_A	102113500	90396260	0.8272
stomach_A	107167664	92682574	0.8666
Heart_A	88267870	79987668	0.812
Heart_I	103086210	94091870	0.8264
Nasopharynx_A	92948584	81909356	0.8128
fat_A	95237942	84810918	0.8127
Ovary_A	98830122	89383294	0.8134
thymus_I	115040718	101818454	0.7972
Breast_A	92772838	84181486	0.8183
Placenta_A	91841958	82583834	0.7799
uterus_A	115846268	103483900	0.7444
PBMC_A	107072956	96240886	0.834
Note:	I is short for infant and A is short for Adult

## Sheet: Table S2
The details about the primers
Transcript ID	Gene	Primer	Sequence	Product length (bp)	Tm (℃)
TCONS_01698330	DDX17	Forward primer	GCTCTTAGTGGCCGGGATAT	107	60
		Reverse primer	TCCAAGTAAGGCTGGTGGTT
TCONS_01698333		Forward primer	CTGTGTTTTGCTCCCGTCTC	270	60
		Reverse primer	CTTGCTCCAAATCCTCCACG
TCONS_00393548	MICU2	Forward primer	CTGCTGTGCCACCCATAATC	253	60
		Reverse primer	CTTCTGTCACTTTGCCACCC
TCONS_00028775	IGBP1	Forward primer	GTAGCGACTGAACCCACT	283	60
		Reverse primer	CCACATGATAGTATTGGCACTGA
TCONS_01245051	TCIRG1	Forward primer	AACCGCAGCCACTTGTAGACGA	255	60
		Reverse primer	ACCCTACCCCTTTGGCATTGACC
TCONS_01413087	NFATC2IP	Forward primer	CCCAGTTTCAAGCCTTTAGTTCCC	212	60
		Reverse primer	TCAACCCACCCTGTAAACACGAG
β-actin	β-actin	Forward primer	TCTGGCACCACACCTTCTA	127	60
		Reverse primer	AAGGTCTCGAACATGATCTG

## Sheet: Table S3
Information of sequence data from 34 pig tissues
	File name	Total number of reads	Total number of reads with non-ATGC bases	Percentage of reads with non-ATGC bases	Total number of bases	Total number of HQ bases	Percentage of HQ bases	Total number of non-ATGC bases	Percentage of non-ATGC bases
1	140696G_BSW_AGTCAA_L008_R1_001.fastq.gz.fastq_filtered	9955354	7527	0.0008	1254374604	1211637960	0.9659	13000	0
1	140696G_BSW_AGTCAA_L008_R2_001.fastq.gz.fastq_filtered	9955354	1369	0.0001	1254374604	1207942238	0.963	14503	0
1	140696G_BSW_AGTCAA_L006_R1_001.fastq.gz.fastq_filtered	9884575	6835	0.0007	1245456450	1202786459	0.9657	8638	0
1	140696G_BSW_AGTCAA_L006_R2_001.fastq.gz.fastq_filtered	9884575	1823	0.0002	1245456450	1200341873	0.9638	25745	0
1	140696G_BSW_AGTCAA_L007_R1_001.fastq.gz.fastq_filtered	9833549	8853	0.0009	1239027174	1198305019	0.9671	15982	0
1	140696G_BSW_AGTCAA_L007_R2_001.fastq.gz.fastq_filtered	9833549	1504	0.0002	1239027174	1195584886	0.9649	17205	0
1	140696G_BSW_AGTCAA_L005_R1_001.fastq.gz.fastq_filtered	9752202	6572	0.0007	1228777452	1185921105	0.9651	9710	0
1	140696G_BSW_AGTCAA_L005_R2_001.fastq.gz.fastq_filtered	9752202	1439	0.0001	1228777452	1185162618	0.9645	17906	0
2	140696L_MIX_ATTCCT_L001_R1_002.fastq.gz.fastq_filtered	19920822	8563	0.0004	2510023572	2442706420	0.9732	9509	0
2	140696L_MIX_ATTCCT_L001_R2_002.fastq.gz.fastq_filtered	19920822	2516	0.0001	2510023572	2408527488	0.9596	10329	0
2	140696L_MIX_ATTCCT_L001_R1_001.fastq.gz.fastq_filtered	19236081	10447	0.0005	2423746206	2358566681	0.9731	14078	0
2	140696L_MIX_ATTCCT_L001_R2_001.fastq.gz.fastq_filtered	19236081	4339	0.0002	2423746206	2322098300	0.9581	9165	0
3	140696H_BCD_CTTGTA_L001_R1_001.fastq.gz.fastq_filtered	21584828	17921	0.0008	2719688328	2633141420	0.9682	31874	0
3	140696H_BCD_CTTGTA_L001_R2_001.fastq.gz.fastq_filtered	21584828	4676	0.0002	2719688328	2607998248	0.9589	34607	0
3	140696H_BCD_CTTGTA_L002_R1_001.fastq.gz.fastq_filtered	21459364	13810	0.0006	2703879864	2610156430	0.9653	14683	0
3	140696H_BCD_CTTGTA_L002_R2_001.fastq.gz.fastq_filtered	21459364	4143	0.0002	2703879864	2589553410	0.9577	47377	0
4	140696H_DCD_AGTTCC_L001_R1_001.fastq.gz.fastq_filtered	22652613	18563	0.0008	2854229238	2756235483	0.9657	32210	0
4	140696H_DCD_AGTTCC_L001_R2_001.fastq.gz.fastq_filtered	22652613	4843	0.0002	2854229238	2737455502	0.9591	35625	0
4	140696H_DCD_AGTTCC_L002_R1_001.fastq.gz.fastq_filtered	22482205	14381	0.0006	2832757830	2727668027	0.9629	15187	0
4	140696H_DCD_AGTTCC_L002_R2_001.fastq.gz.fastq_filtered	22482205	4293	0.0002	2832757830	2713838343	0.958	48907	0
5	140696F_BNZ_TTAGGC_L008_R1_001.fastq.gz.fastq_filtered	10878585	8150	0.0007	1370701710	1320685901	0.9635	14147	0
5	140696F_BNZ_TTAGGC_L008_R2_001.fastq.gz.fastq_filtered	10878585	1517	0.0001	1370701710	1312363246	0.9574	16147	0
5	140696F_BNZ_TTAGGC_L006_R1_001.fastq.gz.fastq_filtered	10790547	7435	0.0007	1359608922	1309682435	0.9633	9413	0
5	140696F_BNZ_TTAGGC_L006_R2_001.fastq.gz.fastq_filtered	10790547	1993	0.0002	1359608922	1302559272	0.958	27677	0
5	140696F_BNZ_TTAGGC_L007_R1_001.fastq.gz.fastq_filtered	10775389	9519	0.0009	1357699014	1309840101	0.9647	16681	0
5	140696F_BNZ_TTAGGC_L007_R2_001.fastq.gz.fastq_filtered	10775389	1642	0.0002	1357699014	1302432254	0.9593	17301	0
5	140696F_BNZ_TTAGGC_L005_R1_001.fastq.gz.fastq_filtered	10696735	6801	0.0006	1347788610	1297630911	0.9628	10109	0
5	140696F_BNZ_TTAGGC_L005_R2_001.fastq.gz.fastq_filtered	10696735	1504	0.0001	1347788610	1292084598	0.9587	18412	0
6	140696F_DDN_CAGATC_L008_R1_001.fastq.gz.fastq_filtered	11361332	8444	0.0007	1431527832	1378908884	0.9632	14147	0
6	140696F_DDN_CAGATC_L008_R2_001.fastq.gz.fastq_filtered	11361332	1577	0.0001	1431527832	1371146704	0.9578	16107	0
6	140696F_DDN_CAGATC_L006_R1_001.fastq.gz.fastq_filtered	11308974	7968	0.0007	1424930724	1372220453	0.963	10210	0
6	140696F_DDN_CAGATC_L006_R2_001.fastq.gz.fastq_filtered	11308974	2135	0.0002	1424930724	1365861397	0.9585	29355	0
6	140696F_DDN_CAGATC_L007_R1_001.fastq.gz.fastq_filtered	11233779	9956	0.0009	1415456154	1365049085	0.9644	17511	0
6	140696F_DDN_CAGATC_L007_R2_001.fastq.gz.fastq_filtered	11233779	1668	0.0001	1415456154	1358484228	0.9598	17893	0
6	140696F_DDN_CAGATC_L005_R1_001.fastq.gz.fastq_filtered	11148258	7217	0.0006	1404680508	1351940710	0.9625	10246	0
6	140696F_DDN_CAGATC_L005_R2_001.fastq.gz.fastq_filtered	11148258	1576	0.0001	1404680508	1347242213	0.9591	18434	0
7	140696F_BDN_GCCAAT_L008_R1_001.fastq.gz.fastq_filtered	9004654	6526	0.0007	1134586404	1092857865	0.9632	11192	0
7	140696F_BDN_GCCAAT_L008_R2_001.fastq.gz.fastq_filtered	9004654	1196	0.0001	1134586404	1085432683	0.9567	12407	0
7	140696F_BDN_GCCAAT_L006_R1_001.fastq.gz.fastq_filtered	8944566	6083	0.0007	1127015316	1085039014	0.9628	7888	0
7	140696F_BDN_GCCAAT_L006_R2_001.fastq.gz.fastq_filtered	8944566	1598	0.0002	1127015316	1079011795	0.9574	22077	0
7	140696F_BDN_GCCAAT_L007_R1_001.fastq.gz.fastq_filtered	8910727	7643	0.0009	1122751602	1082568012	0.9642	13258	0
7	140696F_BDN_GCCAAT_L007_R2_001.fastq.gz.fastq_filtered	8910727	1317	0.0001	1122751602	1076187492	0.9585	14433	0
7	140696F_BDN_GCCAAT_L005_R1_001.fastq.gz.fastq_filtered	8841077	5497	0.0006	1113975702	1071746178	0.9621	7888	0
7	140696F_BDN_GCCAAT_L005_R2_001.fastq.gz.fastq_filtered	8841077	1254	0.0001	1113975702	1067235455	0.958	15405	0
8	140696F_BFF_CGTACG_L008_R1_001.fastq.gz.fastq_filtered	11224321	8824	0.0008	1414264446	1366668530	0.9663	14632	0
8	140696F_BFF_CGTACG_L008_R2_001.fastq.gz.fastq_filtered	11224321	1573	0.0001	1414264446	1358422453	0.9605	15991	0
8	140696F_BFF_CGTACG_L006_R1_001.fastq.gz.fastq_filtered	11121092	7953	0.0007	1401257592	1353435199	0.9659	10182	0
8	140696F_BFF_CGTACG_L006_R2_001.fastq.gz.fastq_filtered	11121092	2186	0.0002	1401257592	1346741127	0.9611	29387	0
8	140696F_BFF_CGTACG_L007_R1_001.fastq.gz.fastq_filtered	11100065	10151	0.0009	1398608190	1353076226	0.9674	17628	0
8	140696F_BFF_CGTACG_L007_R2_001.fastq.gz.fastq_filtered	11100065	1691	0.0002	1398608190	1345853783	0.9623	19061	0
8	140696F_BFF_CGTACG_L005_R1_001.fastq.gz.fastq_filtered	11001175	7484	0.0007	1386148050	1338284069	0.9655	10892	0
8	140696F_BFF_CGTACG_L005_R2_001.fastq.gz.fastq_filtered	11001175	1596	0.0001	1386148050	1333128882	0.9618	19721	0
9	140696E_BGZ_TTAGGC_L002_R1_002.fastq.gz.fastq_filtered	25192978	19688	0.0008	3174315228	3069253321	0.9669	34451	0
9	140696E_BGZ_TTAGGC_L002_R2_002.fastq.gz.fastq_filtered	25192978	5261	0.0002	3174315228	3042853216	0.9586	39264	0
9	140696E_BGZ_TTAGGC_L002_R1_001.fastq.gz.fastq_filtered	24919530	15372	0.0006	3139860780	3027728384	0.9643	16377	0
9	140696E_BGZ_TTAGGC_L002_R2_001.fastq.gz.fastq_filtered	24919530	4816	0.0002	3139860780	3005673879	0.9573	53828	0
10	140696E_DGZ_ACAGTG_L001_R1_001.fastq.gz.fastq_filtered	23504480	19404	0.0008	2961564480	2869411245	0.9689	34202	0
10	140696E_DGZ_ACAGTG_L001_R2_001.fastq.gz.fastq_filtered	23504480	5160	0.0002	2961564480	2838928467	0.9586	37321	0
10	140696E_DGZ_ACAGTG_L002_R1_001.fastq.gz.fastq_filtered	23373278	14748	0.0006	2945033028	2845691433	0.9663	15639	0
10	140696E_DGZ_ACAGTG_L002_R2_001.fastq.gz.fastq_filtered	23373278	4569	0.0002	2945033028	2819095693	0.9572	51193	0
11	140696F_BGW_GTGGCC_L008_R1_001.fastq.gz.fastq_filtered	11274541	8443	0.0007	1420592166	1371204778	0.9652	14140	0
11	140696F_BGW_GTGGCC_L008_R2_001.fastq.gz.fastq_filtered	11274541	1620	0.0001	1420592166	1365634974	0.9613	16821	0
11	140696F_BGW_GTGGCC_L006_R1_001.fastq.gz.fastq_filtered	11184349	7968	0.0007	1409227974	1359781128	0.9649	10235	0
11	140696F_BGW_GTGGCC_L006_R2_001.fastq.gz.fastq_filtered	11184349	2155	0.0002	1409227974	1355810956	0.9621	30107	0
11	140696F_BGW_GTGGCC_L007_R1_001.fastq.gz.fastq_filtered	11150756	9886	0.0009	1404995256	1357770157	0.9664	17784	0
11	140696F_BGW_GTGGCC_L007_R2_001.fastq.gz.fastq_filtered	11150756	1685	0.0002	1404995256	1353281649	0.9632	19197	0
11	140696F_BGW_GTGGCC_L005_R1_001.fastq.gz.fastq_filtered	11060794	7095	0.0006	1393660044	1343958776	0.9643	10358	0
11	140696F_BGW_GTGGCC_L005_R2_001.fastq.gz.fastq_filtered	11060794	1558	0.0001	1393660044	1341581452	0.9626	19196	0
12	140696F_DGW_TAGCTT_L008_R1_001.fastq.gz.fastq_filtered	10934096	8306	0.0008	1377696096	1330892650	0.966	14072	0
12	140696F_DGW_TAGCTT_L008_R2_001.fastq.gz.fastq_filtered	10934096	1515	0.0001	1377696096	1321644413	0.9593	15463	0
12	140696F_DGW_TAGCTT_L006_R1_001.fastq.gz.fastq_filtered	10836421	7635	0.0007	1365389046	1318649920	0.9658	9679	0
12	140696F_DGW_TAGCTT_L006_R2_001.fastq.gz.fastq_filtered	10836421	2033	0.0002	1365389046	1310703494	0.9599	27789	0
12	140696F_DGW_TAGCTT_L007_R1_001.fastq.gz.fastq_filtered	10797044	9453	0.0009	1360427544	1315824374	0.9672	16227	0
12	140696F_DGW_TAGCTT_L007_R2_001.fastq.gz.fastq_filtered	10797044	1619	0.0001	1360427544	1307550050	0.9611	17109	0
12	140696F_DGW_TAGCTT_L005_R1_001.fastq.gz.fastq_filtered	10710025	6967	0.0007	1349463150	1302457786	0.9652	10051	0
12	140696F_DGW_TAGCTT_L005_R2_001.fastq.gz.fastq_filtered	10710025	1500	0.0001	1349463150	1296253178	0.9606	18181	0
13	140696F_BHX_GTCCGC_L008_R1_001.fastq.gz.fastq_filtered	10301297	7579	0.0007	1297963422	1250836076	0.9637	12561	0
13	140696F_BHX_GTCCGC_L008_R2_001.fastq.gz.fastq_filtered	10301297	1475	0.0001	1297963422	1244460811	0.9588	15420	0
13	140696F_BHX_GTCCGC_L006_R1_001.fastq.gz.fastq_filtered	10211289	6944	0.0007	1286622414	1239317451	0.9632	9024	0
13	140696F_BHX_GTCCGC_L006_R2_001.fastq.gz.fastq_filtered	10211289	1971	0.0002	1286622414	1234655252	0.9596	26549	0
13	140696F_BHX_GTCCGC_L007_R1_001.fastq.gz.fastq_filtered	10188914	8739	0.0009	1283803164	1238541087	0.9647	15332	0
13	140696F_BHX_GTCCGC_L007_R2_001.fastq.gz.fastq_filtered	10188914	1532	0.0002	1283803164	1233432596	0.9608	17025	0
13	140696F_BHX_GTCCGC_L005_R1_001.fastq.gz.fastq_filtered	10102341	6488	0.0006	1272894966	1225252573	0.9626	9206	0
13	140696F_BHX_GTCCGC_L005_R2_001.fastq.gz.fastq_filtered	10102341	1397	0.0001	1272894966	1222243597	0.9602	17004	0
14	140696F_BJR_ACTGAT_L008_R1_001.fastq.gz.fastq_filtered	11118477	7846	0.0007	1400928102	1346145613	0.9609	13858	0
14	140696F_BJR_ACTGAT_L008_R2_001.fastq.gz.fastq_filtered	11118477	1510	0.0001	1400928102	1338632717	0.9555	16505	0
14	140696F_BJR_ACTGAT_L006_R1_001.fastq.gz.fastq_filtered	11098606	7246	0.0007	1398424356	1343796874	0.9609	9449	0
14	140696F_BJR_ACTGAT_L006_R2_001.fastq.gz.fastq_filtered	11098606	1990	0.0002	1398424356	1337702756	0.9566	28063	0
14	140696F_BJR_ACTGAT_L007_R1_001.fastq.gz.fastq_filtered	10986950	9087	0.0008	1384355700	1331882849	0.9621	16681	0
14	140696F_BJR_ACTGAT_L007_R2_001.fastq.gz.fastq_filtered	10986950	1652	0.0002	1384355700	1325661771	0.9576	18134	0
14	140696F_BJR_ACTGAT_L005_R1_001.fastq.gz.fastq_filtered	10911128	6728	0.0006	1374802128	1319824623	0.96	10005	0
14	140696F_BJR_ACTGAT_L005_R2_001.fastq.gz.fastq_filtered	10911128	1527	0.0001	1374802128	1315670706	0.957	18857	0
15	140696F_BJS_CGATGT_L008_R1_001.fastq.gz.fastq_filtered	11269370	8757	0.0008	1419940620	1371705455	0.966	14915	0
15	140696F_BJS_CGATGT_L008_R2_001.fastq.gz.fastq_filtered	11269370	1558	0.0001	1419940620	1358525409	0.9567	16380	0
15	140696F_BJS_CGATGT_L006_R1_001.fastq.gz.fastq_filtered	11189832	8013	0.0007	1409918832	1361805033	0.9659	10460	0
15	140696F_BJS_CGATGT_L006_R2_001.fastq.gz.fastq_filtered	11189832	2058	0.0002	1409918832	1349822594	0.9574	27641	0
15	140696F_BJS_CGATGT_L007_R1_001.fastq.gz.fastq_filtered	11142854	10103	0.0009	1403999604	1357961143	0.9672	17708	0
15	140696F_BJS_CGATGT_L007_R2_001.fastq.gz.fastq_filtered	11142854	1703	0.0002	1403999604	1345793892	0.9585	18907	0
15	140696F_BJS_CGATGT_L005_R1_001.fastq.gz.fastq_filtered	11060376	7250	0.0007	1393607376	1345325476	0.9654	10497	0
15	140696F_BJS_CGATGT_L005_R2_001.fastq.gz.fastq_filtered	11060376	1561	0.0001	1393607376	1334917537	0.9579	19233	0
16	140696G_BJZ_AGTTCC_L008_R1_001.fastq.gz.fastq_filtered	10154021	7510	0.0007	1279406646	1229593209	0.9611	12724	0
16	140696G_BJZ_AGTTCC_L008_R2_001.fastq.gz.fastq_filtered	10154021	1396	0.0001	1279406646	1224488896	0.9571	14754	0
16	140696G_BJZ_AGTTCC_L006_R1_001.fastq.gz.fastq_filtered	10099409	6999	0.0007	1272525534	1222806914	0.9609	8900	0
16	140696G_BJZ_AGTTCC_L006_R2_001.fastq.gz.fastq_filtered	10099409	1889	0.0002	1272525534	1219386990	0.9582	25554	0
16	140696G_BJZ_AGTTCC_L007_R1_001.fastq.gz.fastq_filtered	10026961	8760	0.0009	1263397086	1215722151	0.9623	14664	0
16	140696G_BJZ_AGTTCC_L007_R2_001.fastq.gz.fastq_filtered	10026961	1488	0.0001	1263397086	1211926943	0.9593	15551	0
16	140696G_BJZ_AGTTCC_L005_R1_001.fastq.gz.fastq_filtered	9950519	6525	0.0007	1253765394	1203981699	0.9603	9699	0
16	140696G_BJZ_AGTTCC_L005_R2_001.fastq.gz.fastq_filtered	9950519	1501	0.0002	1253765394	1201991991	0.9587	18674	0
17	140696F_BLB_ACTTGA_L008_R1_001.fastq.gz.fastq_filtered	11543402	9043	0.0008	1454468652	1403914727	0.9652	14740	0
17	140696F_BLB_ACTTGA_L008_R2_001.fastq.gz.fastq_filtered	11543402	1586	0.0001	1454468652	1396870692	0.9604	15634	0
17	140696F_BLB_ACTTGA_L006_R1_001.fastq.gz.fastq_filtered	11456217	8071	0.0007	1443483342	1392930067	0.965	10236	0
17	140696F_BLB_ACTTGA_L006_R2_001.fastq.gz.fastq_filtered	11456217	2093	0.0002	1443483342	1387462401	0.9612	28507	0
17	140696F_BLB_ACTTGA_L007_R1_001.fastq.gz.fastq_filtered	11410925	10404	0.0009	1437776550	1389492088	0.9664	18155	0
17	140696F_BLB_ACTTGA_L007_R2_001.fastq.gz.fastq_filtered	11410925	1704	0.0001	1437776550	1383536004	0.9623	18676	0
17	140696F_BLB_ACTTGA_L005_R1_001.fastq.gz.fastq_filtered	11326815	7708	0.0007	1427178690	1376353396	0.9644	10904	0
17	140696F_BLB_ACTTGA_L005_R2_001.fastq.gz.fastq_filtered	11326815	1540	0.0001	1427178690	1372704147	0.9618	19389	0
18	140696F_BPG_GTGAAA_L008_R1_001.fastq.gz.fastq_filtered	10507435	8047	0.0008	1323936810	1276046738	0.9638	13738	0
18	140696F_BPG_GTGAAA_L008_R2_001.fastq.gz.fastq_filtered	10507435	1449	0.0001	1323936810	1268127010	0.9578	15003	0
18	140696F_BPG_GTGAAA_L006_R1_001.fastq.gz.fastq_filtered	10438072	7303	0.0007	1315197072	1266892142	0.9633	9155	0
18	140696F_BPG_GTGAAA_L006_R2_001.fastq.gz.fastq_filtered	10438072	1905	0.0002	1315197072	1260622374	0.9585	26889	0
18	140696F_BPG_GTGAAA_L007_R1_001.fastq.gz.fastq_filtered	10411151	9408	0.0009	1311805026	1265897640	0.965	16507	0
18	140696F_BPG_GTGAAA_L007_R2_001.fastq.gz.fastq_filtered	10411151	1533	0.0001	1311805026	1259026009	0.9598	16749	0
18	140696F_BPG_GTGAAA_L005_R1_001.fastq.gz.fastq_filtered	10324398	6709	0.0006	1300874148	1252348485	0.9627	9827	0
18	140696F_BPG_GTGAAA_L005_R2_001.fastq.gz.fastq_filtered	10324398	1521	0.0001	1300874148	1247641854	0.9591	18492	0
19	140696F_BPZ_GGCTAC_L008_R1_001.fastq.gz.fastq_filtered	12730947	9400	0.0007	1604099322	1549996275	0.9663	15593	0
19	140696F_BPZ_GGCTAC_L008_R2_001.fastq.gz.fastq_filtered	12730947	1755	0.0001	1604099322	1531570081	0.9548	18202	0
19	140696F_BPZ_GGCTAC_L007_R1_001.fastq.gz.fastq_filtered	12630037	10870	0.0009	1591384662	1539501887	0.9674	19978	0
19	140696F_BPZ_GGCTAC_L007_R2_001.fastq.gz.fastq_filtered	12630037	1885	0.0001	1591384662	1523016460	0.957	20869	0
19	140696F_BPZ_GGCTAC_L006_R1_001.fastq.gz.fastq_filtered	12627331	8352	0.0007	1591043706	1536790157	0.9659	10698	0
19	140696F_BPZ_GGCTAC_L006_R2_001.fastq.gz.fastq_filtered	12627331	2277	0.0002	1591043706	1521117889	0.9561	30815	0
19	140696F_BPZ_GGCTAC_L005_R1_001.fastq.gz.fastq_filtered	12544448	7824	0.0006	1580600448	1525623255	0.9652	11361	0
19	140696F_BPZ_GGCTAC_L005_R2_001.fastq.gz.fastq_filtered	12544448	1758	0.0001	1580600448	1512293102	0.9568	20992	0
20	140696F_BQL_GTTTCG_L008_R1_001.fastq.gz.fastq_filtered	10133303	7606	0.0008	1276796178	1232726783	0.9655	12475	0
20	140696F_BQL_GTTTCG_L008_R2_001.fastq.gz.fastq_filtered	10133303	1358	0.0001	1276796178	1224118783	0.9587	13766	0
20	140696F_BQL_GTTTCG_L006_R1_001.fastq.gz.fastq_filtered	10064090	6984	0.0007	1268075340	1224147297	0.9654	8915	0
20	140696F_BQL_GTTTCG_L006_R2_001.fastq.gz.fastq_filtered	10064090	1845	0.0002	1268075340	1216974432	0.9597	25131	0
20	140696F_BQL_GTTTCG_L007_R1_001.fastq.gz.fastq_filtered	10043371	8848	0.0009	1265464746	1223422993	0.9668	15838	0
20	140696F_BQL_GTTTCG_L007_R2_001.fastq.gz.fastq_filtered	10043371	1535	0.0002	1265464746	1215870409	0.9608	17352	0
20	140696F_BQL_GTTTCG_L005_R1_001.fastq.gz.fastq_filtered	9971411	6488	0.0007	1256397786	1212163106	0.9648	9407	0
20	140696F_BQL_GTTTCG_L005_R2_001.fastq.gz.fastq_filtered	9971411	1471	0.0001	1256397786	1206467661	0.9603	17304	0
21	140696H_BSZ_CAGATC_L001_R1_001.fastq.gz.fastq_filtered	23803624	19464	0.0008	2999256624	2902901915	0.9679	34340	0
21	140696H_BSZ_CAGATC_L001_R2_001.fastq.gz.fastq_filtered	23803624	5225	0.0002	2999256624	2877567301	0.9594	39028	0
21	140696H_BSZ_CAGATC_L002_R1_001.fastq.gz.fastq_filtered	23648940	15128	0.0006	2979766440	2876088310	0.9652	15984	0
21	140696H_BSZ_CAGATC_L002_R2_001.fastq.gz.fastq_filtered	23648940	4552	0.0002	2979766440	2854852980	0.9581	51300	0
22	140696F_BSS_TGACCA_L008_R1_001.fastq.gz.fastq_filtered	9779771	7435	0.0008	1232251146	1189795894	0.9655	13131	0
22	140696F_BSS_TGACCA_L008_R2_001.fastq.gz.fastq_filtered	9779771	1357	0.0001	1232251146	1183207854	0.9602	14026	0
22	140696F_BSS_TGACCA_L006_R1_001.fastq.gz.fastq_filtered	9677878	6757	0.0007	1219412628	1177059287	0.9653	8562	0
22	140696F_BSS_TGACCA_L006_R2_001.fastq.gz.fastq_filtered	9677878	1829	0.0002	1219412628	1171569572	0.9608	25354	0
22	140696F_BSS_TGACCA_L007_R1_001.fastq.gz.fastq_filtered	9657887	8420	0.0009	1216893762	1176366947	0.9667	15222	0
22	140696F_BSS_TGACCA_L007_R2_001.fastq.gz.fastq_filtered	9657887	1468	0.0002	1216893762	1170618396	0.962	16167	0
22	140696F_BSS_TGACCA_L005_R1_001.fastq.gz.fastq_filtered	9578869	6291	0.0007	1206937494	1164261960	0.9646	9225	0
22	140696F_BSS_TGACCA_L005_R2_001.fastq.gz.fastq_filtered	9578869	1351	0.0001	1206937494	1160405868	0.9614	16871	0
23	140696H_BSG_TAGCTT_L001_R1_001.fastq.gz.fastq_filtered	22699308	17916	0.0008	2860112808	2767027681	0.9675	31856	0
23	140696H_BSG_TAGCTT_L001_R2_001.fastq.gz.fastq_filtered	22699308	4948	0.0002	2860112808	2740356950	0.9581	36566	0
23	140696H_BSG_TAGCTT_L002_R1_001.fastq.gz.fastq_filtered	22498822	13891	0.0006	2834851572	2734916414	0.9647	14761	0
23	140696H_BSG_TAGCTT_L002_R2_001.fastq.gz.fastq_filtered	22498822	4349	0.0002	2834851572	2712552426	0.9569	48612	0
24	140696H_BWW_GGCTAC_L001_R1_001.fastq.gz.fastq_filtered	23303321	17189	0.0007	2936218446	2841275685	0.9677	30782	0
24	140696H_BWW_GGCTAC_L001_R2_001.fastq.gz.fastq_filtered	23303321	5002	0.0002	2936218446	2794463912	0.9517	37053	0
24	140696H_BWW_GGCTAC_L002_R1_001.fastq.gz.fastq_filtered	23037966	12972	0.0006	2902783716	2800866964	0.9649	13724	0
24	140696H_BWW_GGCTAC_L002_R2_001.fastq.gz.fastq_filtered	23037966	4314	0.0002	2902783716	2759006860	0.9505	47968	0
25	140696F_BXZ_GAGTGG_L008_R1_001.fastq.gz.fastq_filtered	10085536	8175	0.0008	1270777536	1231145371	0.9688	13691	0
25	140696F_BXZ_GAGTGG_L008_R2_001.fastq.gz.fastq_filtered	10085536	1396	0.0001	1270777536	1218674257	0.959	14547	0
25	140696F_BXZ_GAGTGG_L006_R1_001.fastq.gz.fastq_filtered	10004707	7527	0.0008	1260593082	1221147010	0.9687	9414	0
25	140696F_BXZ_GAGTGG_L006_R2_001.fastq.gz.fastq_filtered	10004707	1849	0.0002	1260593082	1209746711	0.9597	24291	0
25	140696F_BXZ_GAGTGG_L007_R1_001.fastq.gz.fastq_filtered	9989131	9644	0.001	1258630506	1221166057	0.9702	16532	0
25	140696F_BXZ_GAGTGG_L007_R2_001.fastq.gz.fastq_filtered	9989131	1475	0.0001	1258630506	1209368800	0.9609	15863	0
25	140696F_BXZ_GAGTGG_L005_R1_001.fastq.gz.fastq_filtered	9914460	6800	0.0007	1249221960	1209708648	0.9684	9512	0
25	140696F_BXZ_GAGTGG_L005_R2_001.fastq.gz.fastq_filtered	9914460	1417	0.0001	1249221960	1199595247	0.9603	17189	0
26	140696H_DXZ_AGTCAA_L001_R1_001.fastq.gz.fastq_filtered	23601046	18738	0.0008	2973731796	2876224184	0.9672	33124	0
26	140696H_DXZ_AGTCAA_L001_R2_001.fastq.gz.fastq_filtered	23601046	5115	0.0002	2973731796	2860977854	0.9621	38099	0
26	140696H_DXZ_AGTCAA_L002_R1_001.fastq.gz.fastq_filtered	23444889	14591	0.0006	2954056014	2849130572	0.9645	15436	0
26	140696H_DXZ_AGTCAA_L002_R2_001.fastq.gz.fastq_filtered	23444889	4526	0.0002	2954056014	2838504632	0.9609	50875	0
27	140696F_BXS_ACAGTG_L008_R1_001.fastq.gz.fastq_filtered	10333041	8168	0.0008	1301963166	1257955196	0.9662	13511	0
27	140696F_BXS_ACAGTG_L008_R2_001.fastq.gz.fastq_filtered	10333041	1486	0.0001	1301963166	1248269988	0.9588	15336	0
27	140696F_BXS_ACAGTG_L006_R1_001.fastq.gz.fastq_filtered	10247157	7505	0.0007	1291141782	1247151117	0.9659	9576	0
27	140696F_BXS_ACAGTG_L006_R2_001.fastq.gz.fastq_filtered	10247157	1911	0.0002	1291141782	1238579017	0.9593	26540	0
27	140696F_BXS_ACAGTG_L007_R1_001.fastq.gz.fastq_filtered	10223353	9158	0.0009	1288142478	1246109372	0.9674	16270	0
27	140696F_BXS_ACAGTG_L007_R2_001.fastq.gz.fastq_filtered	10223353	1568	0.0002	1288142478	1237318993	0.9605	17667	0
27	140696F_BXS_ACAGTG_L005_R1_001.fastq.gz.fastq_filtered	10151127	6835	0.0007	1279042002	1234846056	0.9654	9658	0
27	140696F_BXS_ACAGTG_L005_R2_001.fastq.gz.fastq_filtered	10151127	1377	0.0001	1279042002	1227887978	0.96	16789	0
28	140696G_BZF_ATGTCA_L008_R1_001.fastq.gz.fastq_filtered	10678576	7727	0.0007	1345500576	1289741586	0.9586	12883	0
28	140696G_BZF_ATGTCA_L008_R2_001.fastq.gz.fastq_filtered	10678576	1452	0.0001	1345500576	1283440989	0.9539	14190	0
28	140696G_BZF_ATGTCA_L006_R1_001.fastq.gz.fastq_filtered	10669795	7136	0.0007	1344394170	1288701256	0.9586	8977	0
28	140696G_BZF_ATGTCA_L006_R2_001.fastq.gz.fastq_filtered	10669795	2045	0.0002	1344394170	1284338645	0.9553	27128	0
28	140696G_BZF_ATGTCA_L007_R1_001.fastq.gz.fastq_filtered	10570334	8909	0.0008	1331862084	1278294044	0.9598	15890	0
28	140696G_BZF_ATGTCA_L007_R2_001.fastq.gz.fastq_filtered	10570334	1584	0.0001	1331862084	1273585281	0.9562	16813	0
28	140696G_BZF_ATGTCA_L005_R1_001.fastq.gz.fastq_filtered	10486754	6564	0.0006	1321331004	1265527781	0.9578	9643	0
28	140696G_BZF_ATGTCA_L005_R2_001.fastq.gz.fastq_filtered	10486754	1485	0.0001	1321331004	1262778905	0.9557	18183	0
29	140696F_CLC_ATCACG_L008_R1_001.fastq.gz.fastq_filtered	11287468	8705	0.0008	1422220968	1369500262	0.9629	14827	0
29	140696F_CLC_ATCACG_L008_R2_001.fastq.gz.fastq_filtered	11287468	1604	0.0001	1422220968	1364103789	0.9591	16396	0
29	140696F_CLC_ATCACG_L006_R1_001.fastq.gz.fastq_filtered	11191212	8107	0.0007	1410092712	1356779850	0.9622	10405	0
29	140696F_CLC_ATCACG_L006_R2_001.fastq.gz.fastq_filtered	11191212	2082	0.0002	1410092712	1353503785	0.9599	28799	0
29	140696F_CLC_ATCACG_L007_R1_001.fastq.gz.fastq_filtered	11155692	9975	0.0009	1405617192	1355382120	0.9643	17324	0
29	140696F_CLC_ATCACG_L007_R2_001.fastq.gz.fastq_filtered	11155692	1692	0.0002	1405617192	1351060044	0.9612	18044	0
29	140696F_CLC_ATCACG_L005_R1_001.fastq.gz.fastq_filtered	11057275	7248	0.0007	1393216650	1339926094	0.9617	10705	0
29	140696F_CLC_ATCACG_L005_R2_001.fastq.gz.fastq_filtered	11057275	1616	0.0001	1393216650	1338251690	0.9605	19744	0
30	140696F_DXX_GATCAG_L008_R1_001.fastq.gz.fastq_filtered	12831262	10212	0.0008	1616739012	1562555360	0.9665	17658	0
30	140696F_DXX_GATCAG_L008_R2_001.fastq.gz.fastq_filtered	12831262	1833	0.0001	1616739012	1552141489	0.96	18127	0
30	140696F_DXX_GATCAG_L006_R1_001.fastq.gz.fastq_filtered	12754510	9389	0.0007	1607068260	1552896636	0.9663	11936	0
30	140696F_DXX_GATCAG_L006_R2_001.fastq.gz.fastq_filtered	12754510	2391	0.0002	1607068260	1544136515	0.9608	32278	0
30	140696F_DXX_GATCAG_L007_R1_001.fastq.gz.fastq_filtered	12708506	11656	0.0009	1601271756	1549640616	0.9678	21145	0
30	140696F_DXX_GATCAG_L007_R2_001.fastq.gz.fastq_filtered	12708506	1910	0.0002	1601271756	1540409439	0.962	21722	0
30	140696F_DXX_GATCAG_L005_R1_001.fastq.gz.fastq_filtered	12614949	8575	0.0007	1589483574	1535156577	0.9658	12457	0
30	140696F_DXX_GATCAG_L005_R2_001.fastq.gz.fastq_filtered	12614949	1867	0.0001	1589483574	1528258671	0.9615	22887	0
31	140696F_ARX_ATTCCT_L008_R1_001.fastq.gz.fastq_filtered	10630771	7962	0.0007	1339477146	1291408884	0.9641	13854	0
31	140696F_ARX_ATTCCT_L008_R2_001.fastq.gz.fastq_filtered	10630771	1521	0.0001	1339477146	1287223751	0.961	15561	0
31	140696F_ARX_ATTCCT_L006_R1_001.fastq.gz.fastq_filtered	10552799	7234	0.0007	1329652674	1281475610	0.9638	9292	0
31	140696F_ARX_ATTCCT_L006_R2_001.fastq.gz.fastq_filtered	10552799	1971	0.0002	1329652674	1278900037	0.9618	27429	0
31	140696F_ARX_ATTCCT_L007_R1_001.fastq.gz.fastq_filtered	10496977	9143	0.0009	1322619102	1276678630	0.9653	16567	0
31	140696F_ARX_ATTCCT_L007_R2_001.fastq.gz.fastq_filtered	10496977	1597	0.0002	1322619102	1273614207	0.9629	17908	0
31	140696F_ARX_ATTCCT_L005_R1_001.fastq.gz.fastq_filtered	10410196	6602	0.0006	1311684696	1263235037	0.9631	9504	0
31	140696F_ARX_ATTCCT_L005_R2_001.fastq.gz.fastq_filtered	10410196	1433	0.0001	1311684696	1262436879	0.9625	17631	0
32	140696F_ATP_CCGTCC_L008_R1_001.fastq.gz.fastq_filtered	10405767	7458	0.0007	1311126642	1260648825	0.9615	12917	0
32	140696F_ATP_CCGTCC_L008_R2_001.fastq.gz.fastq_filtered	10405767	1389	0.0001	1311126642	1252828751	0.9555	14526	0
32	140696F_ATP_CCGTCC_L006_R1_001.fastq.gz.fastq_filtered	10351478	6756	0.0007	1304286228	1253720202	0.9612	8469	0
32	140696F_ATP_CCGTCC_L006_R2_001.fastq.gz.fastq_filtered	10351478	1912	0.0002	1304286228	1247428422	0.9564	25639	0
32	140696F_ATP_CCGTCC_L007_R1_001.fastq.gz.fastq_filtered	10310475	8580	0.0008	1299119850	1250697751	0.9627	16210	0
32	140696F_ATP_CCGTCC_L007_R2_001.fastq.gz.fastq_filtered	10310475	1563	0.0002	1299119850	1244106788	0.9577	16833	0
32	140696F_ATP_CCGTCC_L005_R1_001.fastq.gz.fastq_filtered	10224197	6272	0.0006	1288248822	1237421888	0.9605	9293	0
32	140696F_ATP_CCGTCC_L005_R2_001.fastq.gz.fastq_filtered	10224197	1425	0.0001	1288248822	1232763936	0.9569	17770	0
33	140696F_AZG_ATGTCA_L001_R1_001.fastq.gz.fastq_filtered	25934422	22048	0.0009	3267737172	3158451871	0.9666	38073	0
33	140696F_AZG_ATGTCA_L001_R2_001.fastq.gz.fastq_filtered	25934422	5524	0.0002	3267737172	3134176499	0.9591	41297	0
33	140696F_AZG_ATGTCA_L002_R1_001.fastq.gz.fastq_filtered	25807528	17271	0.0007	3251748528	3134182478	0.9638	18299	0
33	140696F_AZG_ATGTCA_L002_R2_001.fastq.gz.fastq_filtered	25807528	4981	0.0002	3251748528	3115988359	0.9583	56380	0
34	140696G_NXB_2_CTTGTA_L008_R2_001.fastq.gz.fastq_filtered	12131100	1624	0.0001	1528518600	1463684702	0.9576	16709	0
34	140696G_NXB_2_CTTGTA_L008_R1_001.fastq.gz.fastq_filtered	12131100	9297	0.0008	1528518600	1467353901	0.96	15482	0
34	140696G_NXB_2_CTTGTA_L006_R2_001.fastq.gz.fastq_filtered	12103395	2234	0.0002	1525027770	1461993563	0.9587	29460	0
34	140696G_NXB_2_CTTGTA_L006_R1_001.fastq.gz.fastq_filtered	12103395	8755	0.0007	1525027770	1463907508	0.9599	11078	0
34	140696G_NXB_2_CTTGTA_L007_R2_001.fastq.gz.fastq_filtered	11992043	1817	0.0002	1510997418	1450082920	0.9597	19170	0
34	140696G_NXB_2_CTTGTA_L007_R1_001.fastq.gz.fastq_filtered	11992043	10754	0.0009	1510997418	1452373156	0.9612	18634	0
34	140696G_NXB_2_CTTGTA_L005_R2_001.fastq.gz.fastq_filtered	11893905	1711	0.0001	1498632030	1437289320	0.9591	20799	0
34	140696G_NXB_2_CTTGTA_L005_R1_001.fastq.gz.fastq_filtered	11893905	7774	0.0007	1498632030	1437650570	0.9593	11340	0
Total		2989898154	1347100		376727167404	362391069571

## Sheet: Table S4
Statistics of predicted transcripts and related genes (FPKM > 0.1)
Tissue	All identification genes	All identification transcripts	Known coding genes	Known coding genes related transcripts	Known non-coding genes	Known non-coding genes related transcripts	Unkown genes	Unknown genes related transcripts
Retina_A	88249	53448	53435	42272	33266	12961	1548	1016
Pancreas_A	35488	21948	18334	13611	16707	9595	447	324
Gut_A	61567	34700	29819	23269	30604	12941	1144	811
Gut_I	72032	41043	38334	29391	32599	13305	1099	795
Brain_A	69738	40556	36414	28850	31856	13027	1468	984
Brain_I	87325	53667	53477	42278	32478	13045	1370	928
Gall_bladder_A	83842	53608	52885	42591	29939	12774	1018	729
Lung_A	300553	247967	266423	236204	32738	14345	1392	980
Liver_A	44674	26756	20260	16694	23409	11176	1005	634
Liver_I	53494	34267	28248	24096	24228	11335	1018	685
Testis_A	113141	74308	73860	61709	36456	14249	2825	1513
Testis_I	88212	58718	55717	47194	31146	13230	1349	943
salivary_gland_A	484545	409199	455223	397793	28247	14524	1075	819
Longissimus_dorsi_A	42503	27745	21744	18703	20038	10163	721	538
Spinal_cord_A	93103	61843	59463	50166	32217	13328	1423	977
thyroid_A	293866	226451	264063	216164	28726	13466	1077	815
lymph_A	140804	101277	107271	90801	32269	12777	1264	860
Urinary_bladder_A	305385	251223	275358	239794	28991	14139	1036	774
spleen_A	69322	42780	38484	32018	29574	12406	1264	845
Prostate_A	101548	77231	74348	66651	26118	12295	1082	742
Kidney_A	62707	37948	32326	26867	29025	12414	1356	841
Adrenal_gland_A	128049	98119	99042	87096	27925	12959	1082	772
Oesophagus_A	91709	66345	62833	55444	27890	12616	986	676
stomach_A	47645	27462	20417	16658	26388	12106	840	589
Heart_A	119798	93710	92651	83208	26016	12292	1131	764
Heart_I	50016	27688	20543	16907	28203	11922	1270	827
Nasopharynx_A	142575	106233	106775	93374	34341	14876	1459	1081
fat_A	84279	60485	58281	50446	25094	11930	904	651
Ovary_A	90836	60163	58407	48969	31001	13064	1428	1012
thymus_I	366296	307928	332259	296129	32599	14589	1438	1024
Breast_A	59051	36841	31176	26197	26769	12029	1106	765
Placenta_A	72715	48347	45039	37836	26723	12252	953	690
uterus_A	415317	336797	380987	325065	33005	14975	1325	999
PBMC_A	89924	54066	57621	45545	31184	10693	1119	698

## Sheet: Table S5
Statistics of novel AS that are known genes
Tissue	The number of novel AS events per gene
	1	2	3	4	5	6	7	8	9	10	>10
Retina_A	1939	928	473	254	118	67	31	18	10	0	32
Pancreas_A	1226	327	74	29	10	4	2	3	0	0	2
Gut_A	1942	814	340	157	59	23	20	5	2	0	29
Gut_I	2015	858	385	177	75	41	16	14	5	0	33
Brain_A	2019	910	407	195	86	38	17	6	3	0	20
Brain_I	1958	898	438	193	99	45	19	13	4	0	23
Gall_bladder_A	1933	805	324	141	58	29	14	8	3	0	21
Lung_A	2012	876	405	185	96	45	24	7	1	0	23
Liver_A	1684	598	225	87	40	20	13	5	1	0	16
Liver_I	1720	614	243	91	39	10	8	7	1	0	18
Testis_A	2009	1098	560	290	146	81	44	29	9	0	59
Testis_I	2036	846	350	168	85	40	23	8	3	0	33
salivary_gland_A	1741	705	291	114	46	11	12	4	2	0	24
Longissimus_dorsi_A	1507	512	195	53	29	8	4	2	0	0	7
Spinal_cord_A	2065	904	422	205	102	37	21	12	1	0	28
thyroid_A	1779	771	309	144	72	30	21	4	1	0	19
lymph_A	1825	823	444	205	138	60	39	25	8	0	50
Urinary_bladder_A	1863	759	327	129	49	16	10	10	2	0	14
spleen_A	1854	826	345	162	71	31	16	12	3	0	36
Prostate_A	1738	719	288	102	42	19	7	1	1	0	20
Kidney_A	1853	764	339	181	67	39	6	13	4	0	24
Adrenal_gland_A	1844	687	262	101	68	26	12	5	4	0	20
Oesophagus_A	1926	768	287	122	67	24	6	6	3	0	27
stomach_A	1873	665	291	87	35	22	7	5	2	0	10
Heart_A	1747	650	282	103	50	18	7	6	2	0	15
Heart_I	1821	756	342	153	72	22	16	10	2	0	30
Nasopharynx_A	2211	935	425	200	96	35	17	5	4	0	26
fat_A	1682	609	279	119	36	19	15	3	4	0	9
Ovary_A	1919	812	406	165	83	30	19	9	3	0	32
thymus_I	1946	880	435	214	88	41	17	14	1	0	40
Breast_A	1811	679	299	100	53	30	7	5	0	0	22
Placenta_A	1770	731	280	117	57	17	10	5	3	0	18
uterus_A	2004	850	395	192	76	44	24	11	5	0	30
PBMC_A	1459	789	427	260	172	99	64	35	22	0	96

## Sheet: Table S6
Statistics of novel transcripts of unknown genes
Tissue	The number of novel AS events per gene
	1	2	3	4	5	6	7	8	9	10	>10
Retina_A	73017	2065	816	405	171	92	62	26	16	8	17
Pancreas_A	22890	852	177	60	16	5	2	1	1	1	0
Gut_A	48562	1786	596	224	97	43	28	9	6	2	3
Gut_I	63175	1921	629	297	135	65	18	18	7	6	5
Brain_A	63717	1951	707	267	126	46	31	14	4	5	5
Brain_I	86993	2261	741	284	141	55	42	19	9	5	6
Gall_bladder_A	76475	1885	627	256	108	52	24	7	6	3	3
Lung_A	249129	2222	710	316	128	56	32	16	9	5	17
Liver_A	29603	1342	452	161	69	25	14	6	2	0	3
Liver_I	36610	1399	460	146	70	30	17	5	1	3	8
Testis_A	79154	2922	1201	588	276	173	82	41	29	17	32
Testis_I	73809	1793	659	279	123	62	36	9	3	6	8
salivary_gland_A	398525	2080	592	223	78	45	22	14	4	6	22
Longissimus_dorsi_A	28227	1136	333	119	45	15	11	5	7	0	3
Spinal_cord_A	82845	1945	683	313	127	59	29	11	14	6	14
thyroid_A	255130	2461	737	308	140	56	32	17	13	4	30
lymph_A	115533	2338	796	350	182	111	55	30	19	10	19
Urinary_bladder_A	259344	2004	616	273	111	42	20	11	13	5	18
spleen_A	56492	1773	615	258	115	49	29	18	6	8	6
Prostate_A	81308	1539	509	190	74	40	19	8	3	3	8
Kidney_A	48676	1763	536	259	107	56	24	20	5	1	13
Adrenal_gland_A	109217	1628	523	198	103	38	23	13	5	3	13
Oesophagus_A	74612	1667	557	232	89	45	17	13	1	2	10
stomach_A	38134	1470	474	191	84	36	9	3	4	2	2
Heart_A	95384	1514	517	196	74	45	19	10	3	3	17
Heart_I	33934	1585	552	251	120	47	23	11	3	5	5
Nasopharynx_A	126605	2111	658	294	151	60	37	11	7	1	16
fat_A	74375	1590	507	200	81	29	13	6	9	2	9
Ovary_A	81868	1939	677	282	142	64	30	15	6	5	10
thymus_I	300807	2235	730	302	140	76	39	26	15	3	24
Breast_A	46724	1536	510	205	94	41	12	11	5	1	5
Placenta_A	57757	1649	579	224	99	29	15	7	6	1	10
uterus_A	353400	3040	836	361	176	72	52	18	15	5	31
PBMC_A	73839	2339	804	407	214	151	93	66	34	24	52

## Sheet: Table S7
Enriched KEGG terms of genes with different number of AS events
Number of AS events per gene	Category	Term	number of genes	P-Value	Bonferroni
ASE of per gene = 1	KEGG_PATHWAY	Phosphatidylinositol signaling system	59	2.2e-11	6.3e-09
ASE of per gene = 1	KEGG_PATHWAY	Inositol phosphate metabolism	43	9.6e-09	2.8e-06
ASE of per gene = 1	KEGG_PATHWAY	Focal adhesion	94	8.5e-08	2.5e-05
ASE of per gene = 1	KEGG_PATHWAY	Glycerophospholipid metabolism	49	4.4e-07	0.00013
ASE of per gene = 1	KEGG_PATHWAY	Choline metabolism in cancer	52	5.1e-07	0.00015
ASE of per gene = 1	KEGG_PATHWAY	Small cell lung cancer	45	1.7e-06	0.00049
ASE of per gene = 1	KEGG_PATHWAY	MAPK signaling pathway	103	5.5e-06	0.0016
ASE of per gene = 1	KEGG_PATHWAY	Axon guidance	58	1.2e-05	0.0034
ASE of per gene = 1	KEGG_PATHWAY	Oxytocin signaling pathway	69	1.3e-05	0.0036
ASE of per gene = 1	KEGG_PATHWAY	Insulin resistance	52	1.8e-05	0.0053
ASE of per gene = 1	KEGG_PATHWAY	Progesterone-mediated oocyte maturation	43	2.8e-05	0.0081
ASE of per gene = 1	KEGG_PATHWAY	Neurotrophin signaling pathway	55	3.1e-05	0.009
ASE of per gene = 1	KEGG_PATHWAY	AMPK signaling pathway	56	3.3e-05	0.0096
ASE of per gene = 1	KEGG_PATHWAY	Dilated cardiomyopathy	42	3.5e-05	0.01
ASE of per gene = 1	KEGG_PATHWAY	Rap1 signaling pathway	85	4.6e-05	0.013
ASE of per gene = 1	KEGG_PATHWAY	Adrenergic signaling in cardiomyocytes	63	6e-05	0.017
ASE of per gene = 1	KEGG_PATHWAY	Thyroid hormone signaling pathway	52	6.2e-05	0.018
ASE of per gene = 1	KEGG_PATHWAY	MicroRNAs in cancer	61	7.2e-05	0.021
ASE of per gene = 1	KEGG_PATHWAY	Fanconi anemia pathway	28	8.7e-05	0.025
ASE of per gene = 1	KEGG_PATHWAY	ECM-receptor interaction	42	9.8e-05	0.028
ASE of per gene = 1	KEGG_PATHWAY	Endocytosis	98	9.9e-05	0.028
ASE of per gene = 1	KEGG_PATHWAY	Colorectal cancer	32	0.00012	0.035
ASE of per gene = 1	KEGG_PATHWAY	Pathways in cancer	143	0.00014	0.04
ASE of per gene = 1	KEGG_PATHWAY	GnRH signaling pathway	40	0.00016	0.044
1< ASE of per gene ≤10	KEGG_PATHWAY	Measles	46	1.4e-10	3.9e-08
1< ASE of per gene ≤10	KEGG_PATHWAY	Hepatitis B	45	5.3e-08	7.4e-06
1< ASE of per gene ≤10	KEGG_PATHWAY	Adipocytokine signaling pathway	28	5.3e-08	5e-06
1< ASE of per gene ≤10	KEGG_PATHWAY	Insulin resistance	37	5.7e-08	4e-06
1< ASE of per gene ≤10	KEGG_PATHWAY	AMPK signaling pathway	38	6.1e-08	3.4e-06
1< ASE of per gene ≤10	KEGG_PATHWAY	Epstein-Barr virus infection	37	9.5e-08	4.4e-06
1< ASE of per gene ≤10	KEGG_PATHWAY	Steroid hormone biosynthesis	22	5e-07	2e-05
1< ASE of per gene ≤10	KEGG_PATHWAY	HIF-1 signaling pathway	32	5.5e-07	1.9e-05
1< ASE of per gene ≤10	KEGG_PATHWAY	FoxO signaling pathway	39	7.5e-07	2.3e-05
1< ASE of per gene ≤10	KEGG_PATHWAY	Herpes simplex infection	47	2.5e-06	6.9e-05
1< ASE of per gene ≤10	KEGG_PATHWAY	Chagas disease (American trypanosomiasis)	32	5.7e-06	0.00015
1< ASE of per gene ≤10	KEGG_PATHWAY	Influenza A	43	7.7e-06	0.00018
1< ASE of per gene ≤10	KEGG_PATHWAY	Insulin signaling pathway	36	1.1e-05	0.00023
1< ASE of per gene ≤10	KEGG_PATHWAY	Prostate cancer	27	1.1e-05	0.00022
1< ASE of per gene ≤10	KEGG_PATHWAY	Prolactin signaling pathway	23	1.1e-05	0.00021
1< ASE of per gene ≤10	KEGG_PATHWAY	PPAR signaling pathway	23	1.5e-05	0.00026
1< ASE of per gene ≤10	KEGG_PATHWAY	Osteoclast differentiation	36	1.5e-05	0.00025
1< ASE of per gene ≤10	KEGG_PATHWAY	Pancreatic cancer	22	1.8e-05	0.00028
1< ASE of per gene ≤10	KEGG_PATHWAY	TNF signaling pathway	31	2e-05	0.0003
1< ASE of per gene ≤10	KEGG_PATHWAY	T cell receptor signaling pathway	30	2.1e-05	0.00029
1< ASE of per gene ≤10	KEGG_PATHWAY	Hypertrophic cardiomyopathy (HCM)	25	2.1e-05	0.00029
1< ASE of per gene ≤10	KEGG_PATHWAY	Glycerolipid metabolism	20	4.5e-05	0.00057
1< ASE of per gene ≤10	KEGG_PATHWAY	Central carbon metabolism in cancer	21	4.9e-05	0.00059
1< ASE of per gene ≤10	KEGG_PATHWAY	HTLV-I infection	54	7.7e-05	0.00089
1< ASE of per gene ≤10	KEGG_PATHWAY	Hepatitis C	33	8.8e-05	0.00099
1< ASE of per gene ≤10	KEGG_PATHWAY	Glucagon signaling pathway	27	9.3e-05	0.001
1< ASE of per gene ≤10	KEGG_PATHWAY	Hematopoietic cell lineage	24	0.0001	0.0011
1< ASE of per gene ≤10	KEGG_PATHWAY	Tuberculosis	41	0.00011	0.0011
1< ASE of per gene ≤10	KEGG_PATHWAY	Thyroid hormone signaling pathway	30	0.00013	0.0013
1< ASE of per gene ≤10	KEGG_PATHWAY	Leishmaniasis	20	0.00016	0.0015
1< ASE of per gene ≤10	KEGG_PATHWAY	Complement and coagulation cascades	22	0.00016	0.0015
1< ASE of per gene ≤10	KEGG_PATHWAY	Pertussis	22	0.0002	0.0018
1< ASE of per gene ≤10	KEGG_PATHWAY	Endometrial cancer	17	0.00023	0.002
1< ASE of per gene ≤10	KEGG_PATHWAY	Chemical carcinogenesis	19	0.00032	0.0026
1< ASE of per gene ≤10	KEGG_PATHWAY	PI3K-Akt signaling pathway	64	0.00036	0.0029
1< ASE of per gene ≤10	KEGG_PATHWAY	Metabolic pathways	185	0.0004	0.0031
1< ASE of per gene ≤10	KEGG_PATHWAY	Inflammatory bowel disease (IBD)	19	0.0004	0.003
1< ASE of per gene ≤10	KEGG_PATHWAY	Toxoplasmosis	27	0.00053	0.0039
1< ASE of per gene ≤10	KEGG_PATHWAY	Jak-STAT signaling pathway	33	0.00059	0.0042
1< ASE of per gene ≤10	KEGG_PATHWAY	Colorectal cancer	20	0.0006	0.0042
1< ASE of per gene ≤10	KEGG_PATHWAY	Transcriptional misregulation in cancer	35	0.00062	0.0042
1< ASE of per gene ≤10	KEGG_PATHWAY	Chronic myeloid leukemia	20	0.00073	0.0049
1< ASE of per gene ≤10	KEGG_PATHWAY	Small cell lung cancer	23	0.00073	0.0047
1< ASE of per gene ≤10	KEGG_PATHWAY	Non-alcoholic fatty liver disease (NAFLD)	36	0.0008	0.005
1< ASE of per gene ≤10	KEGG_PATHWAY	Pathways in cancer	71	0.00097	0.006
1< ASE of per gene ≤10	KEGG_PATHWAY	B cell receptor signaling pathway	20	0.0011	0.0065
1< ASE of per gene ≤10	KEGG_PATHWAY	TGF-beta signaling pathway	21	0.0012	0.0071
1< ASE of per gene ≤10	KEGG_PATHWAY	Viral myocarditis	18	0.0014	0.0084
1< ASE of per gene ≤10	KEGG_PATHWAY	Bladder cancer	13	0.0019	0.011
1< ASE of per gene ≤10	KEGG_PATHWAY	Cell cycle	27	0.0022	0.012
1< ASE of per gene ≤10	KEGG_PATHWAY	Acute myeloid leukemia	16	0.0024	0.013
1< ASE of per gene ≤10	KEGG_PATHWAY	Graft-versus-host disease	12	0.0024	0.013
1< ASE of per gene ≤10	KEGG_PATHWAY	Cytokine-cytokine receptor interaction	41	0.0024	0.012
1< ASE of per gene ≤10	KEGG_PATHWAY	Progesterone-mediated oocyte maturation	22	0.0025	0.013
1< ASE of per gene ≤10	KEGG_PATHWAY	Viral carcinogenesis	38	0.0034	0.017
1< ASE of per gene ≤10	KEGG_PATHWAY	Toll-like receptor signaling pathway	24	0.0035	0.017
1< ASE of per gene ≤10	KEGG_PATHWAY	Ovarian steroidogenesis	15	0.0037	0.018
1< ASE of per gene ≤10	KEGG_PATHWAY	Bile secretion	18	0.0042	0.02
1< ASE of per gene ≤10	KEGG_PATHWAY	Malaria	15	0.0044	0.021
1< ASE of per gene ≤10	KEGG_PATHWAY	Regulation of autophagy	10	0.0047	0.022
1< ASE of per gene ≤10	KEGG_PATHWAY	Glycerophospholipid metabolism	21	0.0049	0.022
1< ASE of per gene ≤10	KEGG_PATHWAY	Allograft rejection	12	0.005	0.022
1< ASE of per gene ≤10	KEGG_PATHWAY	Intestinal immune network for IgA production	13	0.006	0.026
1< ASE of per gene ≤10	KEGG_PATHWAY	Fc gamma R-mediated phagocytosis	20	0.0063	0.027
1< ASE of per gene ≤10	KEGG_PATHWAY	Prion diseases	11	0.0063	0.027
1< ASE of per gene ≤10	KEGG_PATHWAY	Retinol metabolism	15	0.0064	0.027
1< ASE of per gene ≤10	KEGG_PATHWAY	Adrenergic signaling in cardiomyocytes	28	0.0064	0.026
1< ASE of per gene ≤10	KEGG_PATHWAY	NF-kappa B signaling pathway	21	0.0073	0.03
1< ASE of per gene ≤10	KEGG_PATHWAY	Proteoglycans in cancer	37	0.0086	0.035
1< ASE of per gene ≤10	KEGG_PATHWAY	RIG-I-like receptor signaling pathway	17	0.01	0.039
ASE of per gene > 10	KEGG_PATHWAY	Olfactory transduction	639	1.7e-147	4.9e-145
ASE of per gene > 10	KEGG_PATHWAY	Neuroactive ligand-receptor interaction	124	3.2e-07	9.2e-05
ASE of per gene > 10	KEGG_PATHWAY	Oxidative phosphorylation	71	4.4e-07	0.00013
ASE of per gene > 10	KEGG_PATHWAY	Ribosome	72	3e-06	0.00089
ASE of per gene > 10	KEGG_PATHWAY	Proteasome	30	5.6e-06	0.0016
ASE of per gene > 10	KEGG_PATHWAY	Parkinson's disease	74	7.7e-06	0.0023
ASE of per gene > 10	KEGG_PATHWAY	Systemic lupus erythematosus	50	7.2e-05	0.021

## Sheet: Table S8
The average expression of novel and known transcripts (/FPKM)
Tissue	The average expressiong of novel transcripts	The average expressiong of known transcripts
Retina_A	7.18	4.66
Pancreas_A	12.25	25.59
Gut_A	9.91	7.04
Gut_I	8.18	4.69
Brain_A	7.35	4.6
Brain_I	6.36	3.53
Gall_bladder_A	6.7	3.94
Lung_A	7.15	3.74
Liver_A	15.94	16.08
Liver_I	11.51	9.93
Testis_A	8.79	7.18
Testis_I	8.84	4.68
salivary_gland_A	5.88	5.56
Longissimus_dorsi_A	12.88	35.09
Spinal_cord_A	7.61	4.59
thyroid_A	4.97	2.38
lymph_A	6.48	3.52
Urinary_bladder_A	6.37	3.62
spleen_A	10.31	6.9
Prostate_A	14.78	6.25
Kidney_A	9.93	7.25
Adrenal_gland_A	11	5.46
Oesophagus_A	9.02	10.77
stomach_A	7.61	4.9
Heart_A	9.06	8.23
Heart_I	9.82	8.68
Nasopharynx_A	6.79	4.32
fat_A	7.17	5.38
Ovary_A	8.08	4.28
thymus_I	7.45	4.49
Breast_A	11.56	9
Placenta_A	9.42	5.5
uterus_A	5.37	2.78
PBMC_A	5.91	4.2

## Sheet: Table S9
Statistic of novel and known genes expressed in different number tissues
Number of Tissues	Novel gene	Original gene
1	109773	6666
2	13006	4727
3	4593	3831
4	2446	3244
5	1378	2803
6	988	2279
7	667	2052
8	535	1697
9	363	1421
10	311	1292
11	244	1196
12	226	1118
13	205	1015
14	167	912
15	135	848
16	141	849
17	115	740
18	115	701
19	92	721
20	84	703
21	92	625
22	82	661
23	63	609
24	53	608
25	65	678
26	57	648
27	49	645
28	60	701
29	50	744
30	61	884
31	59	942
32	79	1254
33	73	1941
34	110	5573
Note: Number of Tissues represents the number of tissues that a gene expressed. eg., "1" means a gene only expressed in a tissue, and "34" means a gene expressed across all tissues.

## Sheet: Table S10
Statistic of new proteins that AS were alligned successfully
AS ID	UniProt identifier	Mapped length
3470	F1SAF5	180
3880	TR2153767|c0_g1_i2|g.1875803	103
3932	TR2143457|c2_g2_i1|g.1812146	408
3933	TR2143457|c2_g2_i1|g.1812146	408
3938	TR2143457|c2_g2_i1|g.1812146	408
3944	TR2143457|c2_g2_i1|g.1812146	408
3948	TR2143457|c2_g2_i1|g.1812146	408
4121	I3LJQ3	107
4122	I3LJQ3	107
4123	I3LJQ3	107
4483	F1RX88	293
4484	F1RX88	293
4595	EST_78160|g.57143	440
4598	EST_78160|g.57143	440
6149	TR2188855|c3_g1_i1|g.2103429	386
6151	TR2188855|c3_g1_i1|g.2103429	386
6323	I3LSR3	132
6331	I3LSR3	132
7143	F1SK43	300
7144	F1SK43	300
7145	F1SK43	300
7146	F1SK43	300
7147	F1SK43	300
7148	F1SK43	300
7149	F1SK43	300
7233	I3LR56	101
7234	I3LR56	101
7235	I3LR56	101
8177	TR87742|c0_g1_i2|g.509997	336
9683	TR79236|c0_g1_i8|g.453912	105
11593	TR1993|c0_g2_i1|g.11335	499
11594	TR1993|c0_g2_i1|g.11335	499
11603	TR1993|c0_g2_i1|g.11335	499
11606	TR1993|c0_g2_i1|g.11335	499
11607	TR1993|c0_g2_i1|g.11335	499
11609	TR1993|c0_g2_i1|g.11335	499
11610	TR1993|c0_g2_i1|g.11335	499
12527	I3LBD1	136
13757	Q6QAS5	190
14175	TR1605665|c0_g1_i4|g.1230406	210
14176	TR1545929|c3_g1_i3|g.571370	203
14177	TR1545929|c3_g1_i3|g.571370	203
14178	TR1545929|c3_g1_i3|g.571370	203
14180	TR1545929|c3_g1_i3|g.571370	203
14181	TR1545929|c3_g1_i3|g.571370	203
14182	TR1605665|c0_g1_i4|g.1230406	210
14183	TR1605665|c0_g1_i4|g.1230406	210
14184	TR1605665|c0_g1_i4|g.1230406	210
60152	TR1586064|c3_g1_i3|g.1039522	272
60201	TR60526|c0_g2_i2|g.339847	308
60206	TR60526|c0_g2_i2|g.339847	308
60207	TR60526|c0_g2_i2|g.339847	308
60210	TR60526|c0_g2_i2|g.339847	308
60235	TR1601400|c3_g1_i1|g.1191946	156
61453	F1RMF7	296
61454	F1RMF7	296
61911	I3L7X7	199
61914	I3L7X7	200
61915	I3L7X7	200
62204	TR2132945|c2_g2_i1|g.1749116	119
62205	TR2132945|c2_g2_i1|g.1749116	119
62206	TR2132945|c2_g2_i1|g.1749116	119
62255	TR2132945|c2_g2_i1|g.1749116	119
62257	TR2132945|c2_g2_i1|g.1749116	119
62258	TR2132945|c2_g2_i1|g.1749116	119
62260	TR2132945|c2_g2_i1|g.1749116	119
62261	TR2132945|c2_g2_i1|g.1749116	119
62262	TR2132945|c2_g2_i1|g.1749116	119
62265	TR2132945|c2_g2_i1|g.1749116	119
62269	TR2132945|c2_g2_i1|g.1749116	119
62271	TR2132945|c2_g2_i1|g.1749116	119
62273	TR2132945|c2_g2_i1|g.1749116	119
62965	EST_320728|g.160017	156
63226	I3L987	128
63230	I3L987	128
63318	K7GLS2	133
63661	TR1627|c0_g4_i3|g.7702	773
64009	TR79498|c0_g1_i7|g.455173	170
64009	TR1595536|c1_g4_i2|g.1136182	150
64022	TR1618434|c11_g1_i7|g.1374725	139
64023	TR1618434|c11_g1_i7|g.1374725	139
64025	TR1618434|c11_g1_i7|g.1374725	139
64026	TR1618434|c11_g1_i7|g.1374725	139
64027	TR1618434|c11_g1_i7|g.1374725	139
64028	TR1618434|c11_g1_i7|g.1374725	139
64029	TR1618434|c11_g1_i7|g.1374725	139
64030	TR1618434|c11_g1_i7|g.1374725	139
64031	TR1618434|c11_g1_i7|g.1374725	139
64032	TR1618434|c11_g1_i7|g.1374725	139
64033	TR1618434|c11_g1_i7|g.1374725	139
64034	TR1618434|c11_g1_i7|g.1374725	139
64035	TR1618434|c11_g1_i7|g.1374725	139
64036	TR1618434|c11_g1_i7|g.1374725	139
64038	TR1618434|c11_g1_i7|g.1374725	139
64039	TR1618434|c11_g1_i7|g.1374725	139
64302	TR1613005|c9_g1_i5|g.1315498	179
64303	TR1613005|c9_g1_i5|g.1315498	179
65500	F1RI18	82
65747	F1RGD8	506
65748	F1RGD8	506
65749	F1RGD8	506
65804	TR66769|c0_g17_i1|g.377164	430
65805	TR66769|c0_g17_i1|g.377164	430
65991	TR2140225|c3_g4_i4|g.1794478	164
66682	TR1615916|c3_g4_i6|g.1349208	315
66687	M3V836	208
66687	GSTP1	206
66687	F1RVN0	196
66688	GSTP1	206
66688	F1RVN0	196
66689	GSTP1	206
66689	F1RVN0	196
67528	F1RIC9	404
68388	TR1580238|c20_g1_i2|g.979551	219
68392	TR1580238|c20_g1_i2|g.979551	219
69470	K7GRP2	48
69471	K7GRP2	48
69472	K7GRP2	48
69473	K7GRC2	85
69473	K7GRP2	48
69474	M3VK08	738
69474	K7GRP2	48
69475	K7GRC2	85
69475	K7GRP2	48
69476	M3VK08	739
69476	K7GRP2	48
69477	M3VK08	739
69477	K7GRP2	48
69478	M3VK08	739
69478	K7GRC2	85
69478	K7GRP2	48
69479	M3VK08	739
69479	K7GRP2	48
69480	M3VK08	739
69480	F1S3K4	186
69480	K7GN28	183
69480	K7GRP2	48
69481	M3VK08	739
69481	K7GRC2	85
69481	K7GRP2	48
69482	M3VK08	739
69482	K7GRC2	85
69482	K7GRP2	48
69483	M3VK08	739
69483	K7GRP2	48
69484	M3VK08	739
69484	F1S3K4	186
69484	K7GN28	183
69484	K7GRP2	48
69485	M3VK08	739
69485	K7GRC2	85
69485	K7GRP2	48
69486	M3VK08	739
69486	K7GRP2	48
69487	M3VK08	739
69487	F1S3K4	186
69487	K7GN28	183
69487	K7GRP2	48
69488	M3VK08	739
69488	K7GRP2	48
69489	M3VK08	739
69489	K7GRC2	85
69489	K7GRP2	48
69490	M3VK08	739
69490	K7GRC2	85
69490	K7GRP2	48
69491	K7GRP2	48
69492	K7GRP2	48
69493	M3VK08	739
69493	K7GRC2	85
69493	K7GRP2	48
69494	M3VK08	739
69494	F1S3K4	186
69494	K7GN28	183
69494	K7GRP2	48
69495	M3VK08	739
69495	F1S3K4	186
69495	K7GN28	183
69495	K7GRP2	48
69496	K7GRP2	48
69497	K7GRC2	85
69497	K7GRP2	48
69498	K7GRP2	48
69499	K7GRP2	48
69500	M3VK08	739
69500	K7GRP2	48
69501	K7GRP2	48
69502	M3VK08	739
69502	K7GRC2	85
69502	K7GRP2	48
69504	M3VK08	739
69878	F1SBU2	169
70338	A3F9C4	255
70812	TR1451224|c0_g1_i1|g.485081	154
70813	TR1451224|c0_g1_i1|g.485081	154
70815	TR1451224|c0_g1_i1|g.485081	154
70817	TR1451224|c0_g1_i1|g.485081	154
70818	TR1451224|c0_g1_i1|g.485081	154
70819	TR1451224|c0_g1_i1|g.485081	154
70820	TR1451224|c0_g1_i1|g.485081	154
70821	TR1451224|c0_g1_i1|g.485081	154
70823	TR1451224|c0_g1_i1|g.485081	154
70824	TR1451224|c0_g1_i1|g.485081	154
71568	IACS	97
71569	IACS	97
71570	IACS	97
71571	IACS	97
71572	IACS	97
71573	IACS	97
71574	IACS	97
71575	IACS	97
71765	EST_97450|g.76062	195
71767	EST_97450|g.76062	195
72838	TR1591540|c0_g1_i2|g.1096315	177
72840	TR1591540|c0_g1_i2|g.1096315	177
72846	TR1591540|c0_g1_i2|g.1096315	177
72848	I3LTV6	97
72858	I3LTV6	97
72864	I3LTV6	97
72867	I3LTV6	97
72868	I3LTV6	97
73076	TR38575|c0_g1_i6|g.232614	598
73631	F1RK50	124
73634	F1RK50	124
74212	I3LNM2	651
74339	TR30776|c0_g1_i2|g.187123	259
74339	TR77378|c0_g1_i9|g.442897	258
74339	TR1600287|c1_g1_i1|g.1174408	238
74342	TR1600287|c1_g1_i3|g.1174416	165
74343	TR1600287|c1_g1_i3|g.1174416	165
74344	TR1600287|c1_g1_i1|g.1174408	238
74345	TR1600287|c1_g1_i1|g.1174408	238
74842	F1STD9	74
75219	F1SLH4	181
75432	TR10014|c0_g1_i4|g.62231	499
76662	F1RIX1	89
76665	F1RIX1	89
76792	TR1552739|c7_g2_i10|g.655615	394
76795	TR1552739|c7_g2_i10|g.655615	394
77202	TR1562886|c10_g1_i7|g.772046	445
77270	F1RMY6	390
77271	F1RMY7	204
77343	TR2210364|c9_g1_i14|g.2242987	399
77509	F1RJL8	247
78435	F1RK70	287
78437	F1RK70	287
79298	F1RGX4	142
79298	HBA	141
79298	K7GLP2	110
79298	K7GLP2	110
79299	F1RGX4	142
79299	HBA	141
79299	K7GLP2	110
79300	F1RGX4	142
79300	HBA	141
79300	K7GLP2	110
79301	K7GLP2	110
79303	F1RGX4	142
79303	HBA	141
79303	K7GLP2	110
79304	F1RGX4	142
79304	HBA	141
79304	K7GLP2	110
79305	F1RGX4	142
79305	HBA	141
79305	K7GLP2	110
79306	F1RGX4	142
79306	HBA	141
79306	K7GLP2	110
79307	F1RGX4	142
79307	HBA	141
79307	K7GLP2	110
79309	K7GLP2	110
79316	F1RGW2	292
79374	EST_107305|g.85882	174
79460	F1SU52	313
79512	K9IVK2	3154
79780	K7GRK6	615
79782	K7GRK6	615
80578	TR1631467|c14_g4_i7|g.1520317	186
81387	TR70038|c0_g2_i4|g.393564	299
81771	TR92516|c1_g1_i6|g.534526	119
81774	TR21798|c2_g2_i2|g.127542	130
81803	TR92516|c1_g1_i6|g.534526	119
81890	TR17994|c0_g2_i1|g.106958	803
81891	TR17994|c0_g2_i1|g.106958	803
81895	TR17994|c0_g2_i1|g.106958	803
82658	F1RXC1	261
83168	EST_291595|g.143767	105
83169	EST_291595|g.143767	105
83191	TR2150738|c12_g1_i3|g.1856613	131
83193	TR2150738|c12_g1_i3|g.1856613	131
83195	TR2150738|c12_g1_i3|g.1856613	131
83905	K7GLV7	124
84248	K7GPP3	190
84389	F1SBS0	928
84968	F1S4E0	503
85728	F1RRS1	160
85729	F1RRS1	160
85730	F1RRS1	160
86991	TR1386104|c0_g1_i1|g.471531	104
87220	F1RGP6	551
87973	F1S604	98
87974	F1S604	98
87975	F1S604	98
87976	F1S604	98
87977	F1S604	98
87978	F1S604	98
87979	F1S604	98
87980	F1S604	98
87981	F1S604	98
87982	F1S604	98
87983	F1S604	98
88294	TR2137827|c1_g1_i1|g.1779576	167
89147	TR66296|c0_g3_i1|g.374079	293
90013	I3LHQ6	317
90014	I3LHQ6	317
90129	EST_358743|g.189508	154
90130	EST_358743|g.189508	154
90754	F1SPC1	222
90755	F1SPC1	222
90756	F1SPC1	222
90757	F1SPC1	222
91792	TR1610338|c5_g3_i8|g.1281110	188
91793	TR1610338|c5_g3_i8|g.1281110	188
91796	TR1610338|c5_g3_i8|g.1281110	188
92100	TR1583043|c6_g1_i4|g.1003372	253
92109	TR1583043|c6_g1_i4|g.1003372	253
92110	TR1583043|c6_g1_i4|g.1003372	253
92275	D3U1S2	280
92281	D3U1S2	280
92282	D3U1S2	280
92283	D3U1S2	280
92897	TR60354|c0_g2_i6|g.336940	188
92898	TR60354|c0_g2_i6|g.336940	188
92900	TR60354|c0_g2_i6|g.336940	188
92904	TR60354|c0_g2_i6|g.336940	188
93148	I3LF02	178
93231	TR1585950|c4_g2_i1|g.1036923	252
93465	TR70616|c1_g1_i9|g.399942	207
93471	TR70616|c1_g1_i9|g.399942	207
94682	TR80181|c0_g1_i1|g.459972	517
95166	TR1613013|c4_g2_i11|g.1315925	139
95167	TR1613013|c4_g2_i11|g.1315925	139
95194	TR5213|c2_g1_i1|g.34784	249
95474	TR1587716|c0_g3_i11|g.1055158	205
96440	TR1619992|c0_g2_i1|g.1393441	262
96451	TR1619992|c0_g2_i1|g.1393441	262
96461	TR1619992|c0_g2_i1|g.1393441	262
96463	TR1619992|c0_g2_i1|g.1393441	262
96480	TR1592827|c0_g1_i17|g.1106978	160
97187	TR1558165|c2_g1_i3|g.720513	163
97189	TR1558165|c2_g1_i3|g.720513	163
97944	F1RNK7	628
97964	F1RNK7	628
97968	F1RNK7	628
97999	F1RNK7	628
98000	F1RNK7	628
98018	F1RNK7	628
98021	F1RNK7	628
98250	TR1551467|c5_g3_i1|g.633526	101
98268	TR1605509|c2_g2_i5|g.1229095	232
98269	TR1605509|c2_g2_i5|g.1229095	232
98270	TR1605509|c2_g2_i5|g.1229095	232
98272	TR1605509|c2_g2_i5|g.1229095	232
99796	EST_81586|g.60788	187
99798	EST_81586|g.60788	187
99802	EST_81586|g.60788	187
100293	EST_13437|g.9379	134
100293	TR1601959|c13_g1_i13|g.1198109	121
100441	TR2629|c0_g1_i1|g.14896	282
100709	TR1607670|c6_g2_i3|g.1251347	171
100714	TR1607670|c6_g1_i1|g.1251345	108
100715	TR1607670|c9_g5_i3|g.1251357	139
100944	F1RZA1	323
100947	F1RZA1	324
100948	F1RZA1	324
100949	F1RZA1	324
100950	F1RZA1	324
101356	I3LQH3	101
101780	F1S3V4	430
101781	F1S3V4	430
101831	TR54203|c0_g2_i2|g.306836	297
101832	TR54203|c0_g2_i2|g.306836	297
101833	TR54203|c0_g2_i2|g.306836	297
101834	TR54203|c0_g1_i5|g.306849	267
101836	TR54203|c0_g1_i3|g.306842	178
101837	TR54203|c0_g2_i2|g.306836	297
101838	TR54203|c0_g1_i3|g.306842	178
101839	TR54203|c0_g1_i5|g.306849	267
101843	TR54203|c0_g1_i3|g.306842	178
101847	TR54203|c0_g2_i2|g.306836	297
101848	TR54203|c0_g1_i5|g.306849	267
101850	TR54203|c0_g1_i3|g.306842	178
102195	TR19855|c2_g3_i8|g.119285	162
102197	TR19855|c2_g3_i12|g.119306	334
102802	TR39873|c1_g1_i1|g.237683	189
102804	TR39873|c1_g1_i1|g.237683	189
102806	TR39873|c1_g1_i1|g.237683	189
102811	TR39873|c1_g1_i1|g.237683	189
102813	TR39873|c1_g1_i1|g.237683	189
102818	TR39873|c1_g1_i1|g.237683	189
102820	TR39873|c1_g1_i1|g.237683	189
102934	TR76663|c0_g2_i2|g.437362	175
102935	TR76663|c0_g2_i2|g.437362	175
102938	TR76663|c0_g2_i2|g.437362	175
102939	TR76663|c0_g2_i2|g.437362	175
102942	TR76663|c0_g2_i2|g.437362	175
102950	TR76663|c0_g2_i2|g.437362	175
102952	TR76663|c0_g2_i2|g.437362	175
102953	TR76663|c0_g2_i2|g.437362	175
102956	TR76663|c0_g2_i2|g.437362	175
103075	I3LBY7	479
103102	TR1542947|c27_g8_i3|g.535788	284
103407	F1RNZ1	274
103545	F1RLH1	460
104994	I3LAT2	180
104995	I3LAT2	180
104996	I3LAT2	180
104997	F1RNK4	628
104997	I3LAT2	180
104998	I3LAT2	180
105382	I3LLU8	339
105547	EST_136281|g.101088	99
105727	TR55066|c0_g1_i1|g.312566	198
106615	F1STZ8	281
108543	TR1629163|c2_g1_i2|g.1487770	214
109245	H4	103
109273	F1S1S4	309
109275	F1S1S4	309
109277	F1S1S4	309
109368	F1S1N1	361
109370	F1S1N1	361
109378	F1S1N1	361
109392	F1S1N1	361
109394	F1S1N1	361
109398	F1S1N1	361
109424	F1S1N1	361
109426	F1S1N1	361
109428	F1S1N1	360
109429	F1S1N1	361
109430	F1S1N1	361
109433	F1S1N1	361
109438	F1S1N1	361
109442	F1S1N1	361
109444	F1S1N1	361
109445	F1S1N1	361
109446	F1S1N1	361
109675	A5A8X1	106
109682	A5A8X1	106
110342	F1RUW3	74
110343	F1RUW3	74
110344	F1RUW3	74
110346	F1RUW3	74
110347	F1RUW3	74
110349	F1RUW3	74
110424	TR2135983|c0_g1_i3|g.1767348	105
110425	TR2135983|c0_g1_i3|g.1767348	105
110426	TR2135983|c0_g1_i3|g.1767348	105
110430	TR2135983|c0_g1_i3|g.1767348	105
110431	TR2135983|c0_g1_i3|g.1767348	105
110741	TR1891336|c0_g1_i1|g.1588579	108
111050	EST_24239|g.16510	194
111052	EST_24239|g.16510	194
111053	EST_24239|g.16510	194
111054	EST_24239|g.16510	194
111055	EST_24239|g.16510	194
111055	TR1593137|c4_g2_i17|g.1110330	187
111057	EST_24239|g.16510	194
111179	F1SJ34	152
111180	F1SJ34	152
111278	EST_321893|g.161374	269
111465	EST_356745|g.186959	215
111466	EST_356745|g.186959	215
111563	TR37926|c0_g3_i6|g.229419	147
111879	TR18222|c0_g1_i7|g.108925	211
112258	F1SA53	197
113008	TR37795|c0_g2_i1|g.228806	442
113021	TR1619008|c10_g3_i13|g.1383603	435
113376	F2Z576	136
113376	H4	103
113933	K7GMD8	292
113934	K7GMD8	292
113936	K7GMD8	292
113978	K7GRZ3	160
113979	K7GRZ3	160
114921	TR2183767|c4_g3_i2|g.2067227	179
115378	F1SGS1	255
115379	F1SGS1	255
115460	K7GNN2	183
115616	A6P352	151
115617	A6P352	151
116554	F1SCD0	423
116555	F1SCD0	423
116560	F1SCD0	423
116565	F1SCD0	423
116566	F1SCD0	423
116567	F1SCD0	423
116569	F1SCC7	418
116570	F1SCC7	418
116788	TR1579377|c11_g1_i3|g.968530	316
117562	F1S4G7	1057
118135	I3L5N3	351
118135	F1RUL9	179
118136	I3L5N3	351
118136	F1RUL9	179
118140	PLF4	89
118140	F1RUL6	89
118601	F1S1T9	715
118603	F1S1T9	715
118604	F1S1T9	715
118606	F1S1T9	715
118753	I3LN39	137
118767	TR1610497|c2_g2_i15|g.1283828	512
120493	Q29566	47
120494	Q29566	47
120495	Q29566	47
120496	Q29566	47
120497	Q29566	47
120498	Q29566	47
120499	Q29566	47
120500	Q29566	47
120501	Q29566	47
120502	Q29566	47
120504	Q29566	47
120505	Q29566	47
120506	Q29566	47
120507	Q29566	47
120508	Q29566	47
120518	I3LFY6	296
120719	F1RYR7	533
120834	F1RS52	420
121017	F1RQN3	96
121447	TR2162376|c10_g3_i2|g.1926708	138
122365	I3LBY8	48
123206	I3LUG6	380
123474	I3LIW4	534
123676	TR1713498|c0_g1_i1|g.1562957	138
124125	I3L6P9	453
124125	Q28965	73
124151	Q28965	73
124162	Q28965	73
124696	TR2202348|c0_g3_i7|g.2183133	112
124700	TR2202348|c0_g3_i7|g.2183133	112
124701	TR2202348|c0_g3_i7|g.2183133	112
126438	TR1600369|c4_g6_i10|g.1176200	297
127034	I3LB61	1583
127035	I3LB61	1583
127742	I3LBN2	124
128039	EST_41165|g.33486	264
14408	H33	136
14409	H33	136
14410	H33	136
14411	H33	136
14412	H33	136
14413	H33	136
14414	H33	136
14417	H33	136
14418	H33	136
14419	H33	136
14422	H33	136
14423	H33	136
14706	TR18133|c0_g1_i14|g.108054	393
14707	TR18133|c0_g1_i14|g.108054	393
14708	TR18133|c0_g1_i14|g.108054	393
14905	EST_277546|g.132732	201
15578	TR1631600|c7_g2_i4|g.1523209	445
15579	TR1631600|c7_g2_i4|g.1523209	445
15882	I3LPF1	190
16976	I3LIW5	135
17010	TR34138|c1_g1_i7|g.205512	380
17267	I3LAY9	128
17268	TR50340|c0_g4_i1|g.286440	1116
17268	I3LAY9	128
17269	I3LAY9	129
17270	TR50340|c0_g4_i1|g.286440	1116
17270	I3LAY9	128
17271	TR50340|c0_g4_i1|g.286440	1116
17271	I3LAY9	128
17272	TR50340|c0_g4_i1|g.286440	1116
17272	I3LAY9	128
17274	I3LAY9	128
17899	F1RJ85	477
17941	TR1578727|c2_g2_i7|g.960578	150
17962	TR82306|c1_g5_i3|g.472184	145
19997	TR56761|c0_g2_i4|g.321890	191
19997	TR1631012|c2_g1_i1|g.1512198	108
19998	TR56761|c0_g2_i4|g.321890	191
19998	TR1631012|c2_g1_i1|g.1512198	108
19999	TR56761|c0_g2_i4|g.321890	191
19999	TR1631012|c2_g1_i1|g.1512198	108
20240	TR1552333|c3_g1_i5|g.648074	234
20249	TR1620102|c8_g3_i2|g.1395634	171
20252	TR1620102|c8_g3_i2|g.1395634	171
20253	TR1620102|c8_g3_i2|g.1395634	171
20512	H33	136
20767	I3L9I3	323
21312	TR1613648|c8_g6_i4|g.1325849	104
21510	F1S0J9	93
21511	F1S0J9	93
21512	F1S0J9	93
21513	F1S0J9	93
21522	F1S0K1	454
21523	F1S0K1	454
21524	F1S0K1	454
21855	I3LB72	179
22852	TR34912|c0_g9_i6|g.209827	277
22853	TR34912|c0_g9_i6|g.209827	277
22855	TR34912|c0_g9_i6|g.209827	277
24218	TR1568873|c1_g2_i9|g.849732	232
24359	F1RWP8	207
24360	F1RWP8	207
24461	TR93217|c7_g3_i3|g.538499	213
24487	TR1544046|c8_g3_i11|g.554590	141
24488	TR1544046|c8_g3_i11|g.554590	141
24489	TR1544046|c8_g3_i11|g.554590	140
24539	EST_336109|g.170829	114
24807	F1RSI4	186
24827	I3LC15	752
24828	I3LC15	752
24941	F1RRS4	103
25026	F1RQZ6	960
25120	TR36025|c0_g2_i4|g.216944	99
25239	TR2140864|c0_g2_i5|g.1797284	109
25240	TR2140864|c0_g2_i5|g.1797284	109
25248	TR2140864|c0_g2_i5|g.1797284	109
25250	TR2140864|c0_g2_i5|g.1797284	109
25251	TR2140864|c0_g2_i5|g.1797284	109
25253	TR2140864|c0_g2_i5|g.1797284	109
26159	I3L6H7	367
26172	I3L6H7	367
26173	I3L6H7	367
26174	I3L6H7	367
26175	I3L6H7	367
26176	I3L6H7	367
26177	I3L6H7	367
26178	I3L6H7	367
26179	I3L6H7	367
26180	I3L6H7	367
26182	I3L6H7	367
26183	I3L6H7	367
26184	I3L6H7	367
26185	I3L6H7	367
26186	I3L6H7	367
26503	TR1345833|c0_g1_i4|g.408541	196
26504	TR1345833|c0_g1_i4|g.408541	196
26505	TR1345833|c0_g1_i4|g.408541	196
26506	TR1345833|c0_g1_i4|g.408541	196
26507	TR1345833|c0_g1_i4|g.408541	196
26508	TR1345833|c0_g1_i4|g.408541	196
26509	TR1345833|c0_g1_i4|g.408541	196
26512	TR1345833|c0_g1_i4|g.408541	196
26513	TR1345833|c0_g1_i4|g.408541	196
26514	TR1345833|c0_g1_i4|g.408541	196
26515	TR1345833|c0_g1_i4|g.408541	196
26516	TR1345833|c0_g1_i4|g.408541	196
26517	TR1345833|c0_g1_i4|g.408541	196
26518	TR1345833|c0_g1_i4|g.408541	196
26519	TR1345833|c0_g1_i4|g.408541	196
26520	TR1345833|c0_g1_i4|g.408541	196
26521	TR1345833|c0_g1_i4|g.408541	196
26522	TR1345833|c0_g1_i4|g.408541	196
26523	TR1345833|c0_g1_i4|g.408541	196
26524	TR1345833|c0_g1_i4|g.408541	196
26525	TR1345833|c0_g1_i4|g.408541	196
26526	TR1345833|c0_g1_i4|g.408541	196
26527	TR1345833|c0_g1_i4|g.408541	196
26529	TR1345833|c0_g1_i4|g.408541	196
26530	TR1345833|c0_g1_i4|g.408541	196
26533	TR1345833|c0_g1_i4|g.408541	196
26534	TR1345833|c0_g1_i4|g.408541	196
26535	TR1345833|c0_g1_i4|g.408541	196
26536	TR1345833|c0_g1_i4|g.408541	196
26537	TR1345833|c0_g1_i4|g.408541	196
26538	TR1345833|c0_g1_i4|g.408541	196
26539	TR1345833|c0_g1_i4|g.408541	196
26540	TR1345833|c0_g1_i4|g.408541	196
26541	TR1345833|c0_g1_i4|g.408541	196
26542	TR1345833|c0_g1_i4|g.408541	196
26543	TR1345833|c0_g1_i4|g.408541	196
26544	TR1345833|c0_g1_i4|g.408541	196
26545	TR1345833|c0_g1_i4|g.408541	196
26546	TR1345833|c0_g1_i4|g.408541	196
26547	TR1345833|c0_g1_i4|g.408541	196
26548	TR1345833|c0_g1_i4|g.408541	196
26617	F1RHJ8	87
26838	I3LKC9	314
26897	TR79630|c0_g1_i1|g.457266	111
27409	F1SS60	305
27648	TR55483|c0_g1_i3|g.318649	195
27658	TR55483|c0_g1_i3|g.318649	195
27661	TR55483|c0_g1_i3|g.318649	195
28484	F1SNU5	231
28486	F1SNU5	231
28488	TR1976|c0_g1_i8|g.11043	417
28488	F1SNU5	231
28489	F1SNU5	231
28490	F1SNU5	231
28491	F1SNU5	231
28591	I3L5D1	281
28594	I3L5D1	281
28596	I3L5D1	281
28597	I3L5D1	281
28598	I3L5D1	281
28599	I3L5D1	281
28600	I3L5D1	281
28601	I3L5D1	281
28842	F1SJ21	222
28902	TR2116194|c4_g1_i1|g.1639036	236
28903	TR2116194|c4_g1_i1|g.1639036	236
28908	TR2116194|c4_g1_i1|g.1639036	236
28910	TR2116194|c4_g1_i1|g.1639036	236
28911	TR2116194|c4_g1_i1|g.1639036	236
28912	TR2116194|c4_g1_i1|g.1639036	236
28913	TR2116194|c4_g1_i1|g.1639036	236
28914	TR2116194|c4_g1_i1|g.1639036	236
28915	TR2116194|c4_g1_i1|g.1639036	236
28916	TR2116194|c4_g1_i1|g.1639036	236
28917	TR2116194|c4_g1_i1|g.1639036	236
28918	TR2116194|c4_g1_i1|g.1639036	236
28919	TR2116194|c4_g1_i1|g.1639036	236
28920	TR2116194|c4_g1_i1|g.1639036	236
28921	TR2116194|c4_g1_i1|g.1639036	236
28922	TR2116194|c4_g1_i1|g.1639036	236
28923	TR2116194|c4_g1_i1|g.1639036	236
28924	TR2116194|c4_g1_i1|g.1639036	236
28925	TR2116194|c4_g1_i1|g.1639036	236
28926	TR2116194|c4_g1_i1|g.1639036	237
29112	TR1622693|c14_g1_i2|g.1418404	273
29120	TR1622693|c14_g1_i2|g.1418404	273
29126	TR1622693|c14_g1_i2|g.1418404	273
29128	TR1622693|c14_g1_i24|g.1418608	342
29130	TR1622693|c14_g1_i24|g.1418608	340
29133	TR1622693|c14_g1_i24|g.1418608	342
29140	TR1622693|c14_g1_i2|g.1418404	273
29286	TR1579320|c8_g6_i10|g.967298	305
29288	TR1579320|c8_g6_i10|g.967298	305
29289	TR1579320|c8_g6_i10|g.967298	305
29290	TR1579320|c8_g6_i10|g.967298	305
29291	TR1579320|c8_g6_i10|g.967298	305
29293	TR1579320|c8_g6_i10|g.967298	305
29294	TR1579320|c8_g6_i10|g.967298	305
29502	I3LQR4	160
29521	I3LQR4	160
29664	TR3841|c3_g1_i4|g.25760	195
29668	TR3841|c3_g1_i4|g.25760	195
29669	TR3841|c3_g1_i4|g.25760	195
29670	TR3841|c3_g1_i4|g.25760	195
29672	TR3841|c3_g1_i4|g.25760	195
29676	TR3841|c3_g1_i4|g.25760	195
29679	TR3841|c3_g1_i4|g.25760	195
29688	TR3841|c3_g1_i4|g.25760	195
29916	TR28686|c0_g1_i3|g.175347	770
29916	TR1615192|c4_g4_i3|g.1342600	583
29918	TR28686|c0_g1_i3|g.175347	770
29918	TR1615192|c4_g4_i3|g.1342600	583
29919	TR1615192|c4_g4_i3|g.1342600	583
30231	I3L6N3	113
30394	TR41553|c0_g4_i2|g.246597	244
31250	F2Z5Q8	110
31251	F2Z5Q8	110
31752	TR2204014|c4_g6_i6|g.2194607	134
32290	B6EUP1	711
32291	B6EUP1	711
32292	B6EUP1	711
32294	B6EUP1	711
32561	Q1T7A9	95
32562	Q1T7A9	95
32563	Q1T7A9	95
33075	F1SNW2	346
33553	K7GQV1	150
33847	E7BXW9	76
34948	I3LUZ4	187
34949	I3LUZ4	187
35238	K7GM69	201
35239	K7GM69	201
35410	TR1593195|c2_g7_i8|g.1111654	167
35503	TR1612839|c20_g9_i8|g.1312932	211
35529	CYTA8	103
35728	I3LTA9	660
35729	I3LTA9	660
35730	I3LTA9	660
36454	TR62274|c0_g3_i8|g.351049	412
36454	TR1567035|c2_g1_i18|g.822753	244
36455	TR62274|c0_g3_i8|g.351049	412
36455	TR1567035|c2_g1_i18|g.822753	244
36456	TR62274|c0_g3_i8|g.351049	412
36456	TR1567035|c2_g1_i18|g.822753	244
37879	K7GMZ3	408
38064	F1RKE8	214
38066	F1RKE8	214
38069	F1RKE8	214
38071	F1RKE8	214
38072	F1RKE8	214
38073	F1RKE8	214
38075	F1RKE8	214
38076	F1RKE8	214
38077	F1RKE8	214
38078	F1RKE8	214
38080	F1RKE8	214
38081	F1RKE8	214
38082	F1RKE8	214
38083	F1RKE8	214
38084	F1RKE8	214
38086	F1RKE8	214
38089	F1RKE8	214
38090	F1RKE8	214
38091	F1RKE8	214
38092	F1RKE8	214
38680	A0A075B7I9	115
38681	A0A075B7I9	117
38682	A0A075B7I9	117
38691	A0A0A0MY58	105
38692	A0A0A0MY58	105
38693	A0A0A0MY58	105
38707	A0A0A0MY58	105
38708	A0A0A0MY58	105
38715	A0A0A0MY58	105
38720	A0A0A0MY58	105
38721	A0A0A0MY58	105
38722	A0A0A0MY58	105
38723	A0A0A0MY58	105
38725	A0A075B7I6	115
38726	A0A075B7I2	115
38726	A0A0A0MY58	105
38727	A0A0A0MY58	105
38728	A0A0A0MY58	105
38729	A0A0A0MY58	105
38731	A0A0A0MY58	105
38732	A0A0A0MY58	105
38733	A0A0A0MY58	105
38734	A0A0A0MY58	105
38735	A0A0A0MY58	105
38736	A0A0A0MY58	105
38737	A0A0A0MY58	105
38738	A0A0A0MY58	105
38739	A0A0A0MY58	105
38740	A0A0A0MY58	105
38741	A0A0A0MY58	105
38742	A0A0A0MY58	105
38743	A0A0A0MY58	105
38744	A0A0A0MY58	105
38745	A0A0A0MY58	105
38746	A0A0A0MY58	105
38747	A0A0A0MY58	105
38748	A0A0A0MY58	105
38749	A0A0A0MY58	105
38750	A0A0A0MY58	105
38751	A0A0A0MY58	105
38752	A0A0A0MY58	105
38753	A0A0A0MY58	105
38754	A0A0A0MY58	105
38755	A0A0A0MY58	105
38756	A0A0A0MY58	105
38757	A0A0A0MY58	105
38758	A0A0A0MY58	105
38759	A0A0A0MY58	105
38760	A0A0A0MY58	105
38761	A0A0A0MY58	105
38762	A0A0A0MY58	105
38763	A0A0A0MY58	105
38764	A0A0A0MY58	105
38765	A0A0A0MY58	105
38766	A0A0A0MY58	105
38767	A0A0A0MY58	105
38768	A0A0A0MY58	105
38769	A0A0A0MY58	105
38770	A0A0A0MY58	105
38771	A0A0A0MY58	105
40482	F1S8Y0	332
40830	F1S5N4	244
40835	F1S5N4	244
41425	TR1598405|c1_g6_i5|g.1159667	110
41426	TR1598405|c1_g6_i5|g.1159667	110
41427	TR1598405|c1_g6_i5|g.1159667	110
41428	TR1598405|c1_g6_i5|g.1159667	110
41429	TR1598405|c1_g6_i5|g.1159667	110
41431	TR1598405|c1_g6_i5|g.1159667	110
41829	EST_15317|g.11017	148
41829	EST_137268|g.101542	100
41834	EST_15317|g.11017	148
41834	EST_137268|g.101542	100
41836	EST_15317|g.11017	148
41836	EST_137268|g.101542	100
42949	F1RFC6	196
42950	F1RFC6	196
42951	TR950840|c0_g1_i1|g.183754	139
42951	EST_137650|g.101700	106
43699	K7GMI1	1001
43716	K7GT34	195
43718	K7GT34	195
43726	K7GT34	195
43729	K7GT34	195
43733	K7GT34	195
43736	K7GMI0	231
43737	K7GMI0	231
43740	K7GMI0	231
43749	K7GT34	195
44737	TR1620087|c5_g2_i16|g.1395224	243
44738	TR1620087|c5_g2_i16|g.1395224	243
44740	TR1620087|c5_g2_i16|g.1395224	243
44741	TR1620087|c5_g2_i16|g.1395224	243
45001	EST_352840|g.183447	170
45529	EST_42657|g.34564	108
45905	TR1633061|c9_g1_i2|g.1539667	119
45917	TR1633061|c9_g1_i2|g.1539667	119
45920	TR1633061|c9_g1_i2|g.1539667	119
45929	TR1633061|c9_g1_i2|g.1539667	119
45932	TR1633061|c9_g1_i2|g.1539667	119
46618	TR46726|c0_g1_i3|g.270576	158
47626	I3LH84	294
47627	I3LH84	294
47628	I3LH84	294
47629	I3LH84	294
47630	I3LH84	294
48015	F1SNN9	169
48155	F1SMT7	533
49118	E7FM66	404
49150	TR3566|c0_g1_i3|g.23885	367
49151	TR3566|c0_g1_i3|g.23885	367
49162	TR3566|c0_g1_i3|g.23885	367
49274	TR7262|c0_g2_i1|g.46674	159
49274	TR1583820|c15_g1_i3|g.1011729	129
50395	TR39753|c0_g1_i16|g.236379	256
50399	TR39753|c0_g1_i16|g.236379	256
50403	TR39753|c0_g1_i16|g.236379	256
50404	TR39753|c0_g1_i16|g.236379	256
50525	A1XQT6	192
53353	TR1609562|c2_g2_i3|g.1272295	243
53354	TR1609562|c2_g2_i3|g.1272295	243
53565	F1SE16	290
53976	K7GKB0	191
54024	TR27275|c0_g2_i5|g.167789	211
54027	EST_356907|g.187165	236
54354	TR1553087|c3_g1_i2|g.660176	774
54848	A5GFN7	193
55133	TR1546589|c6_g3_i3|g.583573	238
55316	F1SET1	193
55463	EST_63149|g.45899	307
55466	EST_40419|g.32939	244
55485	F1SE17	290
55486	F1SE17	290
55859	EST_41161|g.33483	179
55860	TR1593594|c9_g1_i2|g.1115759	264
55862	EST_41161|g.33483	179
56953	EST_109078|g.87517	207
57334	TR1583410|c1_g3_i7|g.1007029	208
57334	TR2197171|c0_g1_i2|g.2153201	123
57335	TR1583410|c1_g3_i7|g.1007029	208
57336	TR1583410|c1_g3_i7|g.1007029	208
57381	F1SRS2	246
57381	TRYP	231
57382	F1SRS2	246
57382	TRYP	231
57383	F1SRS2	246
57383	TRYP	231
57384	F1SRS2	246
57384	TRYP	231
57385	F1SRS2	246
57385	TRYP	231
57386	F1SRS2	246
57386	TRYP	231
57387	F1SRS2	246
57387	TRYP	231
57390	I3LE93	235
57391	I3LE93	235
57407	F1SRQ1	754
58276	TR7379|c0_g1_i6|g.47933	204
58491	F1SHV9	268
58493	F1SHV9	268
58787	C6L254	176
58788	C6L254	176
58789	C6L254	176
58790	C6L254	176
58791	C6L254	176
58792	C6L254	176
58793	C6L254	176
58794	C6L254	176
58795	C6L254	176
58798	C6L254	176
58798	C6L254	176
58800	C6L254	176
58802	C6L254	176
58803	C6L254	176
58804	C6L254	176
58805	C6L254	176
58810	C6L254	176
58812	C6L254	176
58813	C6L254	176
58814	C6L254	176
58822	F1SRS4	126
58966	TR2127927|c0_g1_i10|g.1716094	148
59319	TR1617271|c1_g1_i11|g.1358876	103
128377	K7GLN4	179
128429	K7GRC8	342
128430	K7GRC8	342
128431	K7GRC8	342
128437	K7GP37	112
128438	K7GP37	112
128439	K7GP37	112
128440	K7GP37	112
128822	I3LSU1	471
128822	K9IVQ3	470
128823	I3LSU1	471
128823	K9IVQ3	470
128824	I3LSU1	471
128824	K9IVQ3	470
128825	I3LSU1	471
128825	K9IVQ3	470
128826	I3LSU1	471
128826	K9IVQ3	470
128827	I3LSU1	471
128827	K9IVQ3	470
128828	I3LSU1	471
128828	K9IVQ3	470
128829	I3LSU1	471
128829	K9IVQ3	470
128830	I3LSU1	471
128830	K9IVQ3	470
128831	I3LSU1	471
128831	K9IVQ3	470
128832	I3LSU1	471
128832	K9IVQ3	470
128833	I3LSU1	471
128833	K9IVQ3	470
128834	I3LSU1	471
128834	K9IVQ3	470
128835	I3LSU1	471
128835	K9IVQ3	470
128836	I3LSU1	471
128836	K9IVQ3	470
128837	I3LSU1	471
128837	K9IVQ3	470
128838	I3LSU1	471
128838	K9IVQ3	470
128846	F1RSX1	191
128847	F1RSX1	191
128848	F1RSX1	191
129124	K7GML6	242
129127	K7GML6	242
129129	K7GML6	242
129130	K7GML6	242
129132	K7GML6	242
129257	K7GM15	165
129262	K7GM15	165
129280	K7GM15	165
129285	K7GM15	165
129287	K7GM15	165
129307	K7GM15	165
129312	K7GM15	165
129320	K7GM15	165
129555	TR46512|c6_g4_i1|g.268067	339
129919	TR1579368|c11_g4_i3|g.968223	289
130138	TR2153382|c2_g1_i2|g.1873814	355
130516	TR55334|c0_g4_i4|g.317075	174
130527	TR55334|c0_g4_i4|g.317075	174
130747	TR9243|c0_g1_i1|g.57301	367
130748	TR9243|c0_g1_i1|g.57301	367
130777	TR1582771|c4_g1_i1|g.1000249	175
130778	TR1582771|c4_g1_i4|g.1000257	165
130779	TR1582771|c4_g1_i1|g.1000249	175
130782	TR1582771|c4_g1_i1|g.1000249	175
131277	K7GSV6	248
131278	K7GSV6	248
131279	K7GSV6	248
131280	K7GSV6	248
131282	K7GSV6	248
131284	K7GSV6	248
131285	K7GSV6	248
131302	F1RZT9	102
131303	F1RZT9	102
131305	F1RZT9	102
131306	F1RZT9	102
131398	F1RZ27	113
239	TR1565383|c1_g3_i4|g.795472	293
240	TR1565383|c1_g3_i4|g.795472	293
245	TR1565383|c1_g3_i4|g.795472	293
307	TR2180628|c13_g1_i1|g.2043903	742
308	TR2180628|c13_g1_i1|g.2043903	742
310	TR2180628|c13_g1_i1|g.2043903	742
311	TR2180628|c13_g1_i1|g.2043903	742
328	TR382459|c0_g1_i2|g.612435	344
331	TR15300|c0_g1_i1|g.87783	550
334	TR382459|c0_g1_i2|g.612435	344
344	TR1577246|c1_g2_i6|g.943263	159
345	TR1577246|c1_g2_i6|g.943263	159
346	TR1577246|c1_g2_i6|g.943263	159
347	TR1577246|c1_g2_i6|g.943263	159
352	TR1577246|c1_g2_i6|g.943263	159
353	TR1577246|c1_g2_i6|g.943263	159
797	TR1553375|c7_g2_i1|g.665510	180
798	TR1553375|c7_g2_i1|g.665510	180
799	TR1553375|c7_g2_i1|g.665510	180
800	TR1553375|c7_g2_i1|g.665510	180
801	TR1553375|c7_g2_i1|g.665510	180
802	TR1553375|c7_g2_i1|g.665510	180
803	TR1553375|c7_g2_i1|g.665510	180
804	TR1553375|c7_g2_i1|g.665510	180
862	TR1618571|c0_g1_i2|g.1377706	337
862	TR1618571|c0_g1_i5|g.1377715	304
938	F1RWN4	126
939	F1RWN4	126
940	F1RWN4	126
941	F1RWN4	126
942	F1RWN4	126
944	F1RWN4	126
945	F1RWN4	126
946	F1RWN4	126
947	F1RWN4	126
948	F1RWN4	126
950	F1RWN4	126
951	F1RWN4	126
953	F1RWN4	126
954	F1RWN4	126
957	F1RWN4	126
958	F1RWN4	126
959	F1RWN4	126
960	F1RWN4	126
962	F1RWN4	126
963	F1RWN4	126
964	F1RWN4	126
965	F1RWN4	126
967	F1RWN4	126
968	F1RWN4	126
970	F1RWN4	126
971	F1RWN4	126
973	F1RWN4	126
974	F1RWN4	126
975	F1RWN4	126
976	F1RWN4	126
977	F1RWN4	126
983	TR1609706|c4_g1_i3|g.1275876	976
989	EST_80766|g.59415	226
992	EST_80766|g.59415	226
995	EST_80766|g.59415	226
996	EST_80766|g.59415	226
997	EST_80766|g.59415	226
1026	TR1619994|c5_g2_i2|g.1393528	144
1139	TR3566|c0_g1_i3|g.23885	367
1144	TR3566|c0_g1_i3|g.23885	367
1371	F1RUI9	742
1373	F1RUI9	742
1450	I3L6U3	120
1697	TR1583528|c12_g1_i1|g.1009399	290
1698	TR1583528|c12_g1_i1|g.1009399	290
1699	TR1583528|c12_g1_i1|g.1009399	290
1700	TR1583528|c12_g1_i1|g.1009399	290
1701	TR1583528|c12_g1_i1|g.1009399	290
1702	TR1583528|c12_g1_i1|g.1009399	290
1704	TR1583528|c12_g1_i1|g.1009399	290
1705	TR1583528|c12_g1_i1|g.1009399	290
1706	TR1583528|c12_g1_i1|g.1009399	290
1707	TR1583528|c12_g1_i1|g.1009399	290
1708	TR1583528|c12_g1_i1|g.1009399	290
1710	TR1583528|c12_g1_i1|g.1009399	290
1712	TR1583528|c12_g1_i1|g.1009399	290
1713	TR1583528|c12_g1_i1|g.1009399	290
1714	TR1583528|c12_g1_i1|g.1009399	290
1716	TR1583528|c12_g1_i1|g.1009399	290
1718	TR1583528|c12_g1_i1|g.1009399	290
1719	TR1583528|c12_g1_i1|g.1009399	290
1721	TR1583528|c12_g1_i1|g.1009399	290
1723	TR1583528|c12_g1_i1|g.1009399	290
1725	TR1583528|c12_g1_i1|g.1009399	290
1726	TR1583528|c12_g1_i1|g.1009399	290
1727	TR1583528|c12_g1_i1|g.1009399	290
1999	K7ZRK0	341
2000	K7ZRK0	341
2060	K7ZJP7	455
2065	K7ZJP7	455
2066	K7ZJP7	455
2067	K7ZJP7	455
2068	K7ZJP7	455
2434	TR80181|c0_g1_i1|g.459972	517
2437	TR80181|c0_g1_i1|g.459972	517
2438	TR80181|c0_g1_i1|g.459972	517
2441	TR80181|c0_g1_i1|g.459972	517
2443	TR80181|c0_g1_i1|g.459972	517
2448	TR80181|c0_g1_i1|g.459972	517
2452	TR80181|c0_g1_i1|g.459972	517
2453	TR80181|c0_g1_i1|g.459972	517
2963	I3L5R6	92
2991	I3LGJ8	434
3002	I3LGJ8	434

[truncated: 2 more sheets: Table S11, Table S12]
